# Supplementary material for: ﻿Preliminary study of marine sponges (Porifera) in the littoral of Spermonde Archipelago, Indonesia
Source: Zookeys. 2024 Aug 1;1208:275–313. doi: 10.3897/zookeys.1208.113603 (PMC11310579; doi:10.3897/zookeys.1208.113603)
Supplement: XML Treatment for Clathrina rodriguesensis [file zookeys.1208.113603-treatment1.xml]

<!DOCTYPE tp:taxon-treatment
  PUBLIC "-//TaxonX//DTD Taxonomic Treatment Publishing DTD v0 20100105//EN" "tax-treatment-NSO.dtd">
<tp:taxon-treatment xmlns:tp="http://www.plazi.org/taxpub"><tp:treatment-meta><kwd-group><label>Taxon classification</label><kwd>
                  <named-content content-type="kingdom">Animalia</named-content>
                </kwd><kwd>
                  <named-content content-type="order">Clathrinida</named-content>
                </kwd><kwd>
                  <named-content content-type="family">Clathrinidae</named-content>
                </kwd></kwd-group><mixed-citation publication-type="journal"><person-group><name><surname>Putra</surname><given-names>Singgih Afifa</given-names></name><name><surname>Ambo-Rappe</surname><given-names>Rohani</given-names></name><name><surname>Jompa</surname><given-names>Jamaluddin</given-names></name><name><surname>de Voogd</surname><given-names>Nicole J.</given-names></name></person-group><article-title>﻿Preliminary study of marine sponges (<tp:taxon-name><tp:taxon-name-part taxon-name-part-type="phylum">Porifera</tp:taxon-name-part></tp:taxon-name>) in the littoral of Spermonde Archipelago, Indonesia</article-title><source>Zookeys</source><day>01</day><month>08</month><year>2024</year><volume>1208</volume><fpage>275</fpage><lpage>313</lpage><pub-id pub-id-type="doi">10.3897/zookeys.1208.113603</pub-id></mixed-citation></tp:treatment-meta><tp:nomenclature><label>﻿</label><tp:taxon-name>
                <object-id xmlns:xlink="http://www.w3.org/1999/xlink" content-type="arpha" xlink:type="simple">5089ECE8-E915-5F73-973F-8871A7CC85F6</object-id>
                <tp:taxon-name-part taxon-name-part-type="genus" reg="Clathrina">Clathrina</tp:taxon-name-part>
                <tp:taxon-name-part taxon-name-part-type="species" reg="rodriguesensis">rodriguesensis</tp:taxon-name-part>
              </tp:taxon-name><tp:taxon-authority>van Soest &amp; de Voogd, 2018</tp:taxon-authority><xref ref-type="fig" rid="F2">Fig. 2</xref></tp:nomenclature><tp:treatment-sec sec-type="Diagnostic features" id="SECID0EQLAC"><title>Diagnostic features.</title><p>In its natural environment, the species forms a large, encrusting mass composed of wide, closely linked tubes showing little variation in diameter. According to <xref ref-type="bibr" rid="B96">van Soest and de Voogd (2018)</xref>, it can spread flatly across wide areas, with the tubes arranged like a ladder. The main tubes often end in an opening slightly raised from the mass. The color is white with shades of blue, grey, or pink, turning pale beige or brown when preserved. Consistency firm and with asconoid aquiferous system. Spicules are only triactines.</p><fig id="F2" position="float" orientation="portrait"><object-id xmlns:xlink="http://www.w3.org/1999/xlink" content-type="doi" xlink:type="simple">10.3897/zookeys.1208.113603.figure2</object-id><object-id xmlns:xlink="http://www.w3.org/1999/xlink" content-type="arpha" xlink:type="simple">03377DA8-C4B3-5787-A88B-661257F76DF0</object-id><label>Figure 2.</label><caption><p><italic><tp:taxon-name><tp:taxon-name-part taxon-name-part-type="genus" reg="Clathrina">Clathrina</tp:taxon-name-part><tp:taxon-name-part taxon-name-part-type="species" reg="rodriguesensis">rodriguesensis</tp:taxon-name-part></tp:taxon-name></italic> van Soest &amp; de Voogd, 2018 from Kudingareng keke Island, the Spermonde Archipelago (Sample CEL035) <bold>a</bold> habitus of fresh specimen (photograph by NJdeV) <bold>b</bold> SEM image of the triactines.</p></caption><graphic xmlns:xlink="http://www.w3.org/1999/xlink" xlink:href="zookeys-1208-275_article-113603__-g002.jpg" position="float" orientation="portrait" xlink:type="simple" id="oo_1106224.jpg"><uri content-type="original_file" xlink:type="simple">https://binary.pensoft.net/fig/1106224</uri></graphic></fig></tp:treatment-sec><tp:treatment-sec sec-type="distribution" id="SECID0EWMAC"><title>Distribution and ecology.</title><p>Previously, this species only recorded from Seychelles, Western Indian Ocean (<xref ref-type="bibr" rid="B96">van Soest and de Voogd 2018</xref>). This is first record for Indonesia (Kudingareng keke, the Spermonde Archipelago; reef flat).</p></tp:treatment-sec><ref-list><ref id="B96"><mixed-citation xmlns:xlink="http://www.w3.org/1999/xlink" xlink:type="simple"><person-group><name name-style="western"><surname>van Soest</surname><given-names>RWM</given-names></name><name name-style="western"><surname>de Voogd</surname><given-names>NJ</given-names></name></person-group> (<year>2018</year>) <article-title>Calcareous sponges of the Western Indian Ocean and Red Sea.</article-title><source>Zootaxa</source><volume>4426</volume>(<issue>1</issue>): <fpage>160</fpage>. <ext-link xlink:href="10.11646/zootaxa.4426.1.1" ext-link-type="doi" xlink:type="simple">https://doi.org/10.11646/zootaxa.4426.1.1</ext-link></mixed-citation></ref></ref-list></tp:taxon-treatment>
