# Supplementary material for: ﻿Preliminary study of marine sponges (Porifera) in the littoral of Spermonde Archipelago, Indonesia
Source: Zookeys. 2024 Aug 1;1208:275–313. doi: 10.3897/zookeys.1208.113603 (PMC11310579; doi:10.3897/zookeys.1208.113603)
Supplement: XML Treatment for Janusya tubuloreticulosa [file zookeys.1208.113603-treatment2.xml]

<!DOCTYPE tp:taxon-treatment
  PUBLIC "-//TaxonX//DTD Taxonomic Treatment Publishing DTD v0 20100105//EN" "tax-treatment-NSO.dtd">
<tp:taxon-treatment xmlns:tp="http://www.plazi.org/taxpub"><tp:treatment-meta><kwd-group><label>Taxon classification</label><kwd>
                  <named-content content-type="kingdom">Animalia</named-content>
                </kwd><kwd>
                  <named-content content-type="order">Clathrinida</named-content>
                </kwd><kwd>
                  <named-content content-type="family">Clathrinidae</named-content>
                </kwd></kwd-group><mixed-citation publication-type="journal"><person-group><name><surname>Putra</surname><given-names>Singgih Afifa</given-names></name><name><surname>Ambo-Rappe</surname><given-names>Rohani</given-names></name><name><surname>Jompa</surname><given-names>Jamaluddin</given-names></name><name><surname>de Voogd</surname><given-names>Nicole J.</given-names></name></person-group><article-title>﻿Preliminary study of marine sponges (<tp:taxon-name><tp:taxon-name-part taxon-name-part-type="phylum">Porifera</tp:taxon-name-part></tp:taxon-name>) in the littoral of Spermonde Archipelago, Indonesia</article-title><source>Zookeys</source><day>01</day><month>08</month><year>2024</year><volume>1208</volume><fpage>275</fpage><lpage>313</lpage><pub-id pub-id-type="doi">10.3897/zookeys.1208.113603</pub-id></mixed-citation></tp:treatment-meta><tp:nomenclature><label>﻿</label><tp:taxon-name>
                <object-id xmlns:xlink="http://www.w3.org/1999/xlink" content-type="arpha" xlink:type="simple">580ECFDD-832C-5754-9E9A-A6ABDBBE9262</object-id>
                <tp:taxon-name-part taxon-name-part-type="genus" reg="Janusya">Janusya</tp:taxon-name-part>
                <tp:taxon-name-part taxon-name-part-type="species" reg="tubuloreticulosa">tubuloreticulosa</tp:taxon-name-part>
              </tp:taxon-name><tp:taxon-authority>(van Soest &amp; de Voogd, 2015)</tp:taxon-authority><xref ref-type="fig" rid="F3">Fig. 3</xref></tp:nomenclature><tp:treatment-sec sec-type="Diagnostic features" id="SECID0EVOAC"><title>Diagnostic features.</title><p>An orange flattened mass of short oscular tubes, connected at the substratum by a basal tubular network, the erect tubes maybe divided into one or two side tubes. The walls of tubes are thin with spicules are dominated by triactines. Triactines predominantly equiactinal with size 14.93–120.79 (83.54) × 3.39–6.76 (5.48) µm (<italic>n</italic> = 20). Tetractines are also not rarely found with size 28.04–103.79 (83.77) × 4.98–5.94 (5.48) µm (<italic>n</italic> = 11).</p><fig id="F3" position="float" orientation="portrait"><object-id xmlns:xlink="http://www.w3.org/1999/xlink" content-type="doi" xlink:type="simple">10.3897/zookeys.1208.113603.figure3</object-id><object-id xmlns:xlink="http://www.w3.org/1999/xlink" content-type="arpha" xlink:type="simple">2860775A-1592-588D-B603-A640CA2BBB6F</object-id><label>Figure 3.</label><caption><p><italic><tp:taxon-name><tp:taxon-name-part taxon-name-part-type="genus" reg="Janusya">Janusya</tp:taxon-name-part><tp:taxon-name-part taxon-name-part-type="species" reg="tubuloreticulosa">tubuloreticulosa</tp:taxon-name-part></tp:taxon-name></italic> (van Soest &amp; de Voogd, 2015) from Samalona Island, the Spermonde Archipelago (Sample CEL001) <bold>a</bold> habitus in situ at Samalona reefs (photograph by NJdeV) <bold>b</bold> LM images of spicules, triactines and tetractines (arrows).</p></caption><graphic xmlns:xlink="http://www.w3.org/1999/xlink" xlink:href="zookeys-1208-275_article-113603__-g003.jpg" position="float" orientation="portrait" xlink:type="simple" id="oo_1106225.jpg"><uri content-type="original_file" xlink:type="simple">https://binary.pensoft.net/fig/1106225</uri></graphic></fig></tp:treatment-sec><tp:treatment-sec sec-type="distribution" id="SECID0E2PAC"><title>Distribution and ecology.</title><p>Originally reported from Ternate (<xref ref-type="bibr" rid="B95">van Soest and de Voogd 2015</xref>). First record from Samalona Island, the Spermonde Archipelago; reef flat.</p></tp:treatment-sec><ref-list><ref id="B95"><mixed-citation xmlns:xlink="http://www.w3.org/1999/xlink" xlink:type="simple"><person-group><name name-style="western"><surname>van Soest</surname><given-names>RWM</given-names></name><name name-style="western"><surname>de Voogd</surname><given-names>NJ</given-names></name></person-group> (<year>2015</year>) <article-title>Calcareous sponges of Indonesia.</article-title><source>Zootaxa</source><volume>3951</volume>(<issue>1</issue>): <fpage>1</fpage>–<lpage>105</lpage>. <ext-link xlink:href="10.11646/zootaxa.3951.1.1" ext-link-type="doi" xlink:type="simple">https://doi.org/10.11646/zootaxa.3951.1.1</ext-link></mixed-citation></ref></ref-list></tp:taxon-treatment>
