# Supplementary material for: ﻿Preliminary study of marine sponges (Porifera) in the littoral of Spermonde Archipelago, Indonesia
Source: Zookeys. 2024 Aug 1;1208:275–313. doi: 10.3897/zookeys.1208.113603 (PMC11310579; doi:10.3897/zookeys.1208.113603)
Supplement: XML Treatment for Leucaltis nodusgordii [file zookeys.1208.113603-treatment3.xml]

<!DOCTYPE tp:taxon-treatment
  PUBLIC "-//TaxonX//DTD Taxonomic Treatment Publishing DTD v0 20100105//EN" "tax-treatment-NSO.dtd">
<tp:taxon-treatment xmlns:tp="http://www.plazi.org/taxpub"><tp:treatment-meta><kwd-group><label>Taxon classification</label><kwd>
                  <named-content content-type="kingdom">Animalia</named-content>
                </kwd><kwd>
                  <named-content content-type="order">Clathrinida</named-content>
                </kwd><kwd>
                  <named-content content-type="family">Leucaltidae</named-content>
                </kwd></kwd-group><mixed-citation publication-type="journal"><person-group><name><surname>Putra</surname><given-names>Singgih Afifa</given-names></name><name><surname>Ambo-Rappe</surname><given-names>Rohani</given-names></name><name><surname>Jompa</surname><given-names>Jamaluddin</given-names></name><name><surname>de Voogd</surname><given-names>Nicole J.</given-names></name></person-group><article-title>﻿Preliminary study of marine sponges (<tp:taxon-name><tp:taxon-name-part taxon-name-part-type="phylum">Porifera</tp:taxon-name-part></tp:taxon-name>) in the littoral of Spermonde Archipelago, Indonesia</article-title><source>Zookeys</source><day>01</day><month>08</month><year>2024</year><volume>1208</volume><fpage>275</fpage><lpage>313</lpage><pub-id pub-id-type="doi">10.3897/zookeys.1208.113603</pub-id></mixed-citation></tp:treatment-meta><tp:nomenclature><label>﻿</label><tp:taxon-name>
                <object-id xmlns:xlink="http://www.w3.org/1999/xlink" content-type="arpha" xlink:type="simple">F2B0CE38-5BE0-51FD-B6BC-5E509A64C28E</object-id>
                <tp:taxon-name-part taxon-name-part-type="genus" reg="Leucaltis">Leucaltis</tp:taxon-name-part>
                <tp:taxon-name-part taxon-name-part-type="species" reg="nodusgordii">nodusgordii</tp:taxon-name-part>
              </tp:taxon-name><tp:taxon-authority>(Poléjaeff, 1883)</tp:taxon-authority><xref ref-type="fig" rid="F4">Fig. 4</xref></tp:nomenclature><tp:treatment-sec sec-type="Diagnostic features" id="SECID0EFCAE"><title>Diagnostic features.</title><p>The species forms a clathrate mass of interconnected (anastomosing) tubes with varying lengths and diameters. Individual tubes can reach up to 2.5 cm in length and have diameters of 2–8 mm (<xref ref-type="bibr" rid="B95">van Soest and de Voogd 2015</xref>). The tubes end in oscula, which can be as wide as the tube itself (standing upright) or smaller (flush with the surface), and these oscula are naked. The surface is smooth, and the texture is brittle yet somewhat compressible. The color is white or pinkish white, sometimes lavender-colored, and it turns yellowish white when preserved. The cortical skeleton is formed by the basal triradiate system of giant tetractines mixed with giant triactines. Actines of the giant tetractines and triactines protrude into the choanosomal skeleton. Next to the actines of the giant tri- and tetractines, the choanosomal skeleton contains scattered intermediate to small-sized regular triactines and tetractines (see <xref ref-type="bibr" rid="B95">van Soest and de Voogd 2015</xref> for detail description).</p><fig id="F4" position="float" orientation="portrait"><object-id xmlns:xlink="http://www.w3.org/1999/xlink" content-type="doi" xlink:type="simple">10.3897/zookeys.1208.113603.figure4</object-id><object-id xmlns:xlink="http://www.w3.org/1999/xlink" content-type="arpha" xlink:type="simple">AC9C171E-A9FC-5775-BD6D-EF479D47A59A</object-id><label>Figure 4.</label><caption><p><bold>a</bold> habitus in situ <italic><tp:taxon-name><tp:taxon-name-part taxon-name-part-type="genus" reg="Leucaltis">Leucaltis</tp:taxon-name-part><tp:taxon-name-part taxon-name-part-type="species" reg="nodusgordii">nodusgordii</tp:taxon-name-part></tp:taxon-name></italic> (Poléjaeff, 1883) (CEL005) from Samalona Island, the Spermonde Archipelago (photograph by NJdeV). SEM images of spicules <bold>a</bold> regular equiangular tetractine of the chamber laye <bold>b</bold> ‘Abruptly angled’ tetractines <bold>c</bold> ‘Abruptly angled’ triactines (<bold>b, c</bold> both from the atrial region) <bold>d</bold> Small regular-shaped tetractines of the chamber layer <bold>e</bold> small regular-shaped triactines of the cortical region <bold>f</bold> Giant sized tetractines <bold>g</bold> giant sized triactines (<bold>f, g</bold> both from the cortical region).</p></caption><graphic xmlns:xlink="http://www.w3.org/1999/xlink" xlink:href="zookeys-1208-275_article-113603__-g004.jpg" position="float" orientation="portrait" xlink:type="simple" id="oo_1106226.jpg"><uri content-type="original_file" xlink:type="simple">https://binary.pensoft.net/fig/1106226</uri></graphic></fig></tp:treatment-sec><tp:treatment-sec sec-type="distribution" id="SECID0E6DAE"><title>Distribution and ecology.</title><p><italic><tp:taxon-name><tp:taxon-name-part taxon-name-part-type="genus" reg="Leucaltis">Leucaltis</tp:taxon-name-part><tp:taxon-name-part taxon-name-part-type="species" reg="nodusgordii">nodusgordii</tp:taxon-name-part></tp:taxon-name></italic> is a new record for the Spermonde Archipelago (Samalona Island); reef flat. This species has been reported previously from north Sulawesi (<xref ref-type="bibr" rid="B95">van Soest and de Voogd 2015</xref>).</p></tp:treatment-sec><ref-list><ref id="B95"><mixed-citation xmlns:xlink="http://www.w3.org/1999/xlink" xlink:type="simple"><person-group><name name-style="western"><surname>van Soest</surname><given-names>RWM</given-names></name><name name-style="western"><surname>de Voogd</surname><given-names>NJ</given-names></name></person-group> (<year>2015</year>) <article-title>Calcareous sponges of Indonesia.</article-title><source>Zootaxa</source><volume>3951</volume>(<issue>1</issue>): <fpage>1</fpage>–<lpage>105</lpage>. <ext-link xlink:href="10.11646/zootaxa.3951.1.1" ext-link-type="doi" xlink:type="simple">https://doi.org/10.11646/zootaxa.3951.1.1</ext-link></mixed-citation></ref></ref-list></tp:taxon-treatment>
