# Supplementary material for: ﻿Preliminary study of marine sponges (Porifera) in the littoral of Spermonde Archipelago, Indonesia
Source: Zookeys. 2024 Aug 1;1208:275–313. doi: 10.3897/zookeys.1208.113603 (PMC11310579; doi:10.3897/zookeys.1208.113603)
Supplement: XML Treatment for Spirastrella aff. decumbens [file zookeys.1208.113603-treatment4.xml]

<!DOCTYPE tp:taxon-treatment
  PUBLIC "-//TaxonX//DTD Taxonomic Treatment Publishing DTD v0 20100105//EN" "tax-treatment-NSO.dtd">
<tp:taxon-treatment xmlns:tp="http://www.plazi.org/taxpub"><tp:treatment-meta><kwd-group><label>Taxon classification</label><kwd>
                  <named-content content-type="kingdom">Animalia</named-content>
                </kwd><kwd>
                  <named-content content-type="order">Clionaida</named-content>
                </kwd><kwd>
                  <named-content content-type="family">Spirastrellidae</named-content>
                </kwd></kwd-group><mixed-citation publication-type="journal"><person-group><name><surname>Putra</surname><given-names>Singgih Afifa</given-names></name><name><surname>Ambo-Rappe</surname><given-names>Rohani</given-names></name><name><surname>Jompa</surname><given-names>Jamaluddin</given-names></name><name><surname>de Voogd</surname><given-names>Nicole J.</given-names></name></person-group><article-title>﻿Preliminary study of marine sponges (<tp:taxon-name><tp:taxon-name-part taxon-name-part-type="phylum">Porifera</tp:taxon-name-part></tp:taxon-name>) in the littoral of Spermonde Archipelago, Indonesia</article-title><source>Zookeys</source><day>01</day><month>08</month><year>2024</year><volume>1208</volume><fpage>275</fpage><lpage>313</lpage><pub-id pub-id-type="doi">10.3897/zookeys.1208.113603</pub-id></mixed-citation></tp:treatment-meta><tp:nomenclature><label>﻿</label><tp:taxon-name>
                <object-id xmlns:xlink="http://www.w3.org/1999/xlink" content-type="arpha" xlink:type="simple">4D13131B-05FD-54D9-BF46-0E33B76611D3</object-id>
                <tp:taxon-name-part taxon-name-part-type="genus" reg="Spirastrella">Spirastrella</tp:taxon-name-part>
                <tp:taxon-name-part taxon-name-part-type="uncertainty-rank">aff.</tp:taxon-name-part>
                <tp:taxon-name-part taxon-name-part-type="species" reg="decumbens">decumbens</tp:taxon-name-part>
              </tp:taxon-name><tp:taxon-authority>Ridley, 1884</tp:taxon-authority><xref ref-type="fig" rid="F5">Fig. 5</xref></tp:nomenclature><tp:treatment-sec sec-type="Diagnostic features" id="SECID0EOHAE"><title>Diagnostic features.</title><p>A thin encrusting sponge with a soft texture and a smooth surface. The living specimens exhibit a salmon-pink or orangish color. The ectosome of the sponge contains numerous microscleres (spirasters), forming the characteristic tangential crust found in this genus. In the choanosome, the megascleres are irregularly arranged tylostyles with well-formed, usually spherical heads (<xref ref-type="bibr" rid="B16">Calcinai et al. 2006</xref>). Our specimen shows spirasters with ornamented rays (Fig. <xref ref-type="fig" rid="F5">5d</xref>) that are not mentioned in the <xref ref-type="bibr" rid="B16">Calcinai et al. (2006)</xref> report from Vietnam.</p><fig id="F5" position="float" orientation="portrait"><object-id xmlns:xlink="http://www.w3.org/1999/xlink" content-type="doi" xlink:type="simple">10.3897/zookeys.1208.113603.figure5</object-id><object-id xmlns:xlink="http://www.w3.org/1999/xlink" content-type="arpha" xlink:type="simple">35CE85F6-B6E8-5E66-9B6A-FFB1B4C5F421</object-id><label>Figure 5.</label><caption><p><tp:taxon-name><tp:taxon-name-part taxon-name-part-type="genus" reg="Spirastrella">Spirastrella</tp:taxon-name-part><tp:taxon-name-part taxon-name-part-type="uncertainty-rank">aff.</tp:taxon-name-part><tp:taxon-name-part taxon-name-part-type="species" reg="decumbens">decumbens</tp:taxon-name-part></tp:taxon-name> Ridley, 1884, overgrowing coral skeleton <bold>a</bold> habitus in situ (CEL007) from seagrass bed of Langkai Island, the Spermonde Archipelago (photograph by NJdeV) <bold>b</bold> SEM image of tylostyle with <bold>c</bold> close up of the head <bold>d</bold> spirasters <bold>e</bold> spirasters with ornamented rays.</p></caption><graphic xmlns:xlink="http://www.w3.org/1999/xlink" xlink:href="zookeys-1208-275_article-113603__-g005.jpg" position="float" orientation="portrait" xlink:type="simple" id="oo_1106227.jpg"><uri content-type="original_file" xlink:type="simple">https://binary.pensoft.net/fig/1106227</uri></graphic></fig></tp:treatment-sec><tp:treatment-sec sec-type="distribution" id="SECID0EEJAE"><title>Distribution and ecology.</title><p>This species is present in the Australian region, New Caledonia, the Philippines, and Vietnam. In Indonesia is recorded from Ambon; this is a first record for the Spermonde Archipelago (Langkai Island; reef flat).</p></tp:treatment-sec><ref-list><ref id="B16"><mixed-citation xmlns:xlink="http://www.w3.org/1999/xlink" xlink:type="simple"><person-group><name name-style="western"><surname>Calcinai</surname><given-names>B</given-names></name><name name-style="western"><surname>Azzini</surname><given-names>F</given-names></name><name name-style="western"><surname>Bavestrello</surname><given-names>G</given-names></name><name name-style="western"><surname>Cerrano</surname><given-names>C</given-names></name><name name-style="western"><surname>Pansini</surname><given-names>M</given-names></name><name name-style="western"><surname>Thung</surname><given-names>DC</given-names></name></person-group> (<year>2006</year>) <article-title>Boring sponges from Ha Long Bay, Tonkin Gulf, Vietnam.</article-title><source>Zoological Studies (Taipei, Taiwan)</source><volume>45</volume>: <fpage>201</fpage>–<lpage>212</lpage>. <ext-link xlink:href="https://zoolstud.sinica.edu.tw/Journals/45.2/201.html" ext-link-type="uri" xlink:type="simple">https://zoolstud.sinica.edu.tw/Journals/45.2/201.html</ext-link></mixed-citation></ref></ref-list></tp:taxon-treatment>
