# Supplementary material for: ﻿Preliminary study of marine sponges (Porifera) in the littoral of Spermonde Archipelago, Indonesia
Source: Zookeys. 2024 Aug 1;1208:275–313. doi: 10.3897/zookeys.1208.113603 (PMC11310579; doi:10.3897/zookeys.1208.113603)
Supplement: XML Treatment for Callyspongia (Cladochalina) johannesthielei [file zookeys.1208.113603-treatment5.xml]

<!DOCTYPE tp:taxon-treatment
  PUBLIC "-//TaxonX//DTD Taxonomic Treatment Publishing DTD v0 20100105//EN" "tax-treatment-NSO.dtd">
<tp:taxon-treatment xmlns:tp="http://www.plazi.org/taxpub"><tp:treatment-meta><kwd-group><label>Taxon classification</label><kwd>
                  <named-content content-type="kingdom">Animalia</named-content>
                </kwd><kwd>
                  <named-content content-type="order">Haplosclerida</named-content>
                </kwd><kwd>
                  <named-content content-type="family">Callyspongiidae</named-content>
                </kwd></kwd-group><mixed-citation publication-type="journal"><person-group><name><surname>Putra</surname><given-names>Singgih Afifa</given-names></name><name><surname>Ambo-Rappe</surname><given-names>Rohani</given-names></name><name><surname>Jompa</surname><given-names>Jamaluddin</given-names></name><name><surname>de Voogd</surname><given-names>Nicole J.</given-names></name></person-group><article-title>﻿Preliminary study of marine sponges (<tp:taxon-name><tp:taxon-name-part taxon-name-part-type="phylum">Porifera</tp:taxon-name-part></tp:taxon-name>) in the littoral of Spermonde Archipelago, Indonesia</article-title><source>Zookeys</source><day>01</day><month>08</month><year>2024</year><volume>1208</volume><fpage>275</fpage><lpage>313</lpage><pub-id pub-id-type="doi">10.3897/zookeys.1208.113603</pub-id></mixed-citation></tp:treatment-meta><tp:nomenclature><label>﻿</label><tp:taxon-name><object-id xmlns:xlink="http://www.w3.org/1999/xlink" content-type="arpha" xlink:type="simple">18E0B2A4-BE04-52D1-A26C-9585F68FC9E4</object-id><tp:taxon-name-part taxon-name-part-type="genus" reg="Callyspongia">Callyspongia</tp:taxon-name-part> (<tp:taxon-name-part taxon-name-part-type="subgenus" reg="Cladochalina">Cladochalina</tp:taxon-name-part>) <tp:taxon-name-part taxon-name-part-type="species" reg="johannesthielei">johannesthielei</tp:taxon-name-part></tp:taxon-name><tp:taxon-authority>van Soest &amp; Hooper, 2020</tp:taxon-authority><xref ref-type="fig" rid="F6">Fig. 6</xref></tp:nomenclature><tp:treatment-sec sec-type="Diagnostic features" id="SECID0ECMAE"><title>Diagnostic features.</title><p>Lobate form and hard surface with numerous, raised, cone-shaped projections (pointed papillae). Several large oscula between ≈ 6–7 mm. Pink to red in living and pale yellow in alcohol. The skeleton is reticulate with a fiber tract. This species was described as <italic><tp:taxon-name><tp:taxon-name-part taxon-name-part-type="genus" reg="Spinosella">Spinosella</tp:taxon-name-part><tp:taxon-name-part taxon-name-part-type="species" reg="elegans">elegans</tp:taxon-name-part></tp:taxon-name></italic> Thiele, 1899 (junior secondary homonym of <tp:taxon-name><tp:taxon-name-part taxon-name-part-type="genus" reg="Callyspongia">Callyspongia</tp:taxon-name-part> (<tp:taxon-name-part taxon-name-part-type="subgenus" reg="Cladochalina">Cladochalina</tp:taxon-name-part>) <tp:taxon-name-part taxon-name-part-type="species" reg="elegans">elegans</tp:taxon-name-part></tp:taxon-name> (von Lendenfeld, 1887)) as a large cup-shaped sponge, ≈ 30 cm high, hollow along its entire length, a pale brownish color when dry, and with very characteristic pointed papillae, often fused into a cluster of several, on the outer surface (<xref ref-type="bibr" rid="B85">Thiele 1899</xref>). The spicules of Thiele’s species were shown as rather thin, short-tipped amphioxeas that are 90–100 µm × 3–5 µm (<xref ref-type="bibr" rid="B97">van Soest et al. 2020</xref>).</p><fig id="F6" position="float" orientation="portrait"><object-id xmlns:xlink="http://www.w3.org/1999/xlink" content-type="doi" xlink:type="simple">10.3897/zookeys.1208.113603.figure6</object-id><object-id xmlns:xlink="http://www.w3.org/1999/xlink" content-type="arpha" xlink:type="simple">29C63326-23CE-59B0-84D8-E399D93256D0</object-id><label>Figure 6.</label><caption><p><tp:taxon-name><tp:taxon-name-part taxon-name-part-type="genus" reg="Callyspongia">Callyspongia</tp:taxon-name-part> (<tp:taxon-name-part taxon-name-part-type="subgenus" reg="Cladochalina">Cladochalina</tp:taxon-name-part>) <tp:taxon-name-part taxon-name-part-type="species" reg="johannesthielei">johannesthielei</tp:taxon-name-part></tp:taxon-name> van Soest &amp; Hooper, 2020 <bold>a</bold> habitus of fresh specimen (photograph by SAP) <bold>b</bold> skeleton <bold>c</bold> amphioxeas.</p></caption><graphic xmlns:xlink="http://www.w3.org/1999/xlink" xlink:href="zookeys-1208-275_article-113603__-g006.jpg" position="float" orientation="portrait" xlink:type="simple" id="oo_1106228.jpg"><uri content-type="original_file" xlink:type="simple">https://binary.pensoft.net/fig/1106228</uri></graphic></fig></tp:treatment-sec><tp:treatment-sec sec-type="distribution" id="SECID0EKOAE"><title>Distribution and ecology.</title><p>Kema Bay (<named-content xmlns:xlink="http://www.w3.org/1999/xlink" content-type="dwc:verbatimCoordinates" xlink:type="simple"><named-content content-type="geo-json" specific-use="{&#34;type&#34;:&#34;Point&#34;,&#34;coordinates&#34;:[125.066667,1.383333]}" id="NCID0ETOAE" xlink:type="simple">1°23'N, 125°04'E</named-content></named-content>), north Sulawesi (<xref ref-type="bibr" rid="B85">Thiele 1899</xref>); and north-west of Samalona Island, the Spermonde Archipelago; reef flat; attached on rock.</p></tp:treatment-sec><ref-list><ref id="B85"><mixed-citation xmlns:xlink="http://www.w3.org/1999/xlink" xlink:type="simple"><person-group><name name-style="western"><surname>Thiele</surname><given-names>J</given-names></name></person-group> (<year>1899</year>) <article-title>Studien über pazifische Spongien. II. Ueber einige Spongien von Celebes. Original-Abhandlungen aus dem Gesamtgebiete der Zoologie.</article-title><source>Stuttgart</source><volume>24</volume>: <fpage>1</fpage>–<lpage>33</lpage>. <ext-link xlink:href="http://www.marinespecies.org/porifera/porifera.php?p=sourcedetails&amp;id=8296" ext-link-type="uri" xlink:type="simple">http://www.marinespecies.org/porifera/porifera.php?p=sourcedetails&amp;id=8296</ext-link> [accessed 25-12-2019]</mixed-citation></ref><ref id="B97"><mixed-citation xmlns:xlink="http://www.w3.org/1999/xlink" xlink:type="simple"><person-group><name name-style="western"><surname>van Soest</surname><given-names>RWM</given-names></name><name name-style="western"><surname>Hooper</surname><given-names>JNA</given-names></name><name name-style="western"><surname>Butler</surname><given-names>PJ</given-names></name></person-group> (<year>2020</year>) <article-title>Every sponge its own name: Removing <tp:taxon-name><tp:taxon-name-part taxon-name-part-type="phylum">Porifera</tp:taxon-name-part></tp:taxon-name> homonyms.</article-title><source>Zootaxa</source><volume>4745</volume>(<issue>1</issue>): <fpage>1</fpage>–<lpage>93</lpage>. <ext-link xlink:href="10.11646/zootaxa.4745.1.1" ext-link-type="doi" xlink:type="simple">https://doi.org/10.11646/zootaxa.4745.1.1</ext-link></mixed-citation></ref></ref-list></tp:taxon-treatment>
