# Supplementary material for: ﻿Preliminary study of marine sponges (Porifera) in the littoral of Spermonde Archipelago, Indonesia
Source: Zookeys. 2024 Aug 1;1208:275–313. doi: 10.3897/zookeys.1208.113603 (PMC11310579; doi:10.3897/zookeys.1208.113603)
Supplement: XML Treatment for Haliclona (Gellius) cymaeformis [file zookeys.1208.113603-treatment6.xml]

<!DOCTYPE tp:taxon-treatment
  PUBLIC "-//TaxonX//DTD Taxonomic Treatment Publishing DTD v0 20100105//EN" "tax-treatment-NSO.dtd">
<tp:taxon-treatment xmlns:tp="http://www.plazi.org/taxpub"><tp:treatment-meta><kwd-group><label>Taxon classification</label><kwd>
                  <named-content content-type="kingdom">Animalia</named-content>
                </kwd><kwd>
                  <named-content content-type="order">Haplosclerida</named-content>
                </kwd><kwd>
                  <named-content content-type="family">Chalinidae</named-content>
                </kwd></kwd-group><mixed-citation publication-type="journal"><person-group><name><surname>Putra</surname><given-names>Singgih Afifa</given-names></name><name><surname>Ambo-Rappe</surname><given-names>Rohani</given-names></name><name><surname>Jompa</surname><given-names>Jamaluddin</given-names></name><name><surname>de Voogd</surname><given-names>Nicole J.</given-names></name></person-group><article-title>﻿Preliminary study of marine sponges (<tp:taxon-name><tp:taxon-name-part taxon-name-part-type="phylum">Porifera</tp:taxon-name-part></tp:taxon-name>) in the littoral of Spermonde Archipelago, Indonesia</article-title><source>Zookeys</source><day>01</day><month>08</month><year>2024</year><volume>1208</volume><fpage>275</fpage><lpage>313</lpage><pub-id pub-id-type="doi">10.3897/zookeys.1208.113603</pub-id></mixed-citation></tp:treatment-meta><tp:nomenclature><label>﻿</label><tp:taxon-name><object-id xmlns:xlink="http://www.w3.org/1999/xlink" content-type="arpha" xlink:type="simple">BACB59ED-79A3-5342-9C49-F80E75919C18</object-id><tp:taxon-name-part taxon-name-part-type="genus" reg="Haliclona">Haliclona</tp:taxon-name-part> (<tp:taxon-name-part taxon-name-part-type="subgenus" reg="Gellius">Gellius</tp:taxon-name-part>) <tp:taxon-name-part taxon-name-part-type="species" reg="cymaeformis">cymaeformis</tp:taxon-name-part></tp:taxon-name><tp:taxon-authority>(Esper, 1806)</tp:taxon-authority><xref ref-type="fig" rid="F7">Fig. 7</xref></tp:nomenclature><tp:treatment-sec sec-type="Diagnostic features" id="SECID0ELRAE"><title>Diagnostic features.</title><p>The appearance is thickly encrusting to repent or arborescent (bushy). The specimen is hard and smooth on the surface, with a broad erect base with short branches. The color in life is dark greyish pink (dark purple) with desaturated dark green on the tips. After preservation, the color is pale pink to yellow. Ectosomal skeleton shows unispicular tract and covering the associated branching microalgae (Fig. <xref ref-type="fig" rid="F7">7c</xref>). Spicules are oxeas, 109–154 (129.7) × 2.3–5.2 (3.9) µm (<italic>n</italic> = 27), and microscleres are sigmas.</p><fig id="F7" position="float" orientation="portrait"><object-id xmlns:xlink="http://www.w3.org/1999/xlink" content-type="doi" xlink:type="simple">10.3897/zookeys.1208.113603.figure7</object-id><object-id xmlns:xlink="http://www.w3.org/1999/xlink" content-type="arpha" xlink:type="simple">BB02B258-F03B-5882-B3BF-CB9DA245DE3A</object-id><label>Figure 7.</label><caption><p><tp:taxon-name><tp:taxon-name-part taxon-name-part-type="genus" reg="Haliclona">Haliclona</tp:taxon-name-part> (<tp:taxon-name-part taxon-name-part-type="subgenus" reg="Gellius">Gellius</tp:taxon-name-part>) <tp:taxon-name-part taxon-name-part-type="species" reg="cymaeformis">cymaeformis</tp:taxon-name-part></tp:taxon-name> (Esper, 1806) <bold>a, b</bold> habitus in situ at Samalona Island and Kayangan Island (respectively), the Spermonde Archipelago (all photographs by SAP) <bold>c</bold> LM images of tangential section showing <tp:taxon-name><tp:taxon-name-part taxon-name-part-type="phylum">Rhodophyta</tp:taxon-name-part></tp:taxon-name> symbiont and unispicular tract (box) <bold>d</bold> sigmas.</p></caption><graphic xmlns:xlink="http://www.w3.org/1999/xlink" xlink:href="zookeys-1208-275_article-113603__-g007.jpg" position="float" orientation="portrait" xlink:type="simple" id="oo_1106229.jpg"><uri content-type="original_file" xlink:type="simple">https://binary.pensoft.net/fig/1106229</uri></graphic></fig><p><tp:taxon-name><tp:taxon-name-part taxon-name-part-type="genus" reg="Haliclona">Haliclona</tp:taxon-name-part> (<tp:taxon-name-part taxon-name-part-type="subgenus" reg="Gellius">Gellius</tp:taxon-name-part>) <tp:taxon-name-part taxon-name-part-type="species" reg="cymaeformis">cymaeformis</tp:taxon-name-part></tp:taxon-name> (Esper, 1806) was abundant in turbid water near Makassar City. This species is known to be associated with the rhodophyte <italic><tp:taxon-name><tp:taxon-name-part taxon-name-part-type="genus" reg="Ceratodictyon">Ceratodictyon</tp:taxon-name-part><tp:taxon-name-part taxon-name-part-type="species" reg="spongiosum">spongiosum</tp:taxon-name-part></tp:taxon-name></italic> Zanardini, 1878 (<xref ref-type="bibr" rid="B4">Azzini et al. 2007</xref>). Its morphological appearance is possibly similar to those of <tp:taxon-name><tp:taxon-name-part taxon-name-part-type="genus" reg="Halichondria">Halichondria</tp:taxon-name-part> (<tp:taxon-name-part taxon-name-part-type="subgenus" reg="Halichondria">Halichondria</tp:taxon-name-part>) <tp:taxon-name-part taxon-name-part-type="species" reg="cartilaginea">cartilaginea</tp:taxon-name-part></tp:taxon-name> (Esper, 1797) and <tp:taxon-name><tp:taxon-name-part taxon-name-part-type="genus" reg="Callyspongia">Callyspongia</tp:taxon-name-part> (<tp:taxon-name-part taxon-name-part-type="subgenus" reg="Cladochalina">Cladochalina</tp:taxon-name-part>) <tp:taxon-name-part taxon-name-part-type="species" reg="samarensis">samarensis</tp:taxon-name-part></tp:taxon-name> (Wilson, 1925).</p></tp:treatment-sec><tp:treatment-sec sec-type="distribution" id="SECID0EYUAE"><title>Distribution and ecology.</title><p>This species has been recorded from marine karst lakes in Vietnam (<xref ref-type="bibr" rid="B4">Azzini et al. 2007</xref>), in shallow waters of the South China Sea (<xref ref-type="bibr" rid="B46">Huang et al. 2016</xref>; <xref ref-type="bibr" rid="B53">Lim et al. 2016</xref>), and in Taiwan (<xref ref-type="bibr" rid="B51">Li 2013</xref>), Andaman (<xref ref-type="bibr" rid="B47">Immanuel et al. 2015</xref>), India (<xref ref-type="bibr" rid="B38">George et al. 2020</xref>), across the Indonesian Archipelago (<xref ref-type="bibr" rid="B25">de Voogd and Cleary 2008</xref>), and north-west Australia (<xref ref-type="bibr" rid="B36">Fromont and Sampey 2014</xref>). Our samples were collected from a reef flat north-west of Samalona Island, overgrowing corals (<italic><tp:taxon-name><tp:taxon-name-part taxon-name-part-type="genus" reg="Seriatopora">Seriatopora</tp:taxon-name-part></tp:taxon-name></italic> sp. and <italic><tp:taxon-name><tp:taxon-name-part taxon-name-part-type="genus" reg="Acropora">Acropora</tp:taxon-name-part></tp:taxon-name></italic> sp.), also from Kayangan Island and Gusung Tallang; turbid reef environment.</p></tp:treatment-sec><ref-list><ref id="B4"><mixed-citation xmlns:xlink="http://www.w3.org/1999/xlink" xlink:type="simple"><person-group><name name-style="western"><surname>Azzini</surname><given-names>F</given-names></name><name name-style="western"><surname>Calcinai</surname><given-names>B</given-names></name><name name-style="western"><surname>Cerrano</surname><given-names>C</given-names></name><name name-style="western"><surname>Bavestrello</surname><given-names>G</given-names></name><name name-style="western"><surname>Pansini</surname><given-names>M</given-names></name></person-group> (<year>2007</year>) <article-title>Sponges of the marine karst lakes and of the coast of the islands of Ha Long Bay (North Vietnam).</article-title> In: <person-group><name name-style="western"><surname>Custódio</surname><given-names>MR</given-names></name><name name-style="western"><surname>Lôbo-Hajdu</surname><given-names>G</given-names></name><name name-style="western"><surname>Hajdu</surname><given-names>E</given-names></name><name name-style="western"><surname>Muricy</surname><given-names>G</given-names></name></person-group> (<role>Eds</role>) <issue-title>Porifera Research: Biodiversity, Innovation and Sustainability.</issue-title><source>Museu Nacional (Brasil), Rio de Janeiro</source>, <fpage>157</fpage>–<lpage>164</lpage>. <ext-link xlink:href="https://www.marinespecies.org/aphia.php?p=sourcedetails&amp;id=283141" ext-link-type="uri" xlink:type="simple">https://www.marinespecies.org/aphia.php?p=sourcedetails&amp;id=283141</ext-link> [accessed 15-10-2019]</mixed-citation></ref><ref id="B46"><mixed-citation xmlns:xlink="http://www.w3.org/1999/xlink" xlink:type="simple"><person-group><name name-style="western"><surname>Huang</surname><given-names>YM</given-names></name><name name-style="western"><surname>de Voogd</surname><given-names>NJ</given-names></name><name name-style="western"><surname>Cleary</surname><given-names>DFR</given-names></name><name name-style="western"><surname>Li</surname><given-names>TH</given-names></name><name name-style="western"><surname>Mok</surname><given-names>HK</given-names></name><name name-style="western"><surname>Ueng</surname><given-names>JP</given-names></name></person-group> (<year>2016</year>) <article-title>Biodiversity pattern of subtidal sponges (<tp:taxon-name><tp:taxon-name-part taxon-name-part-type="phylum">Porifera</tp:taxon-name-part></tp:taxon-name>: <tp:taxon-name><tp:taxon-name-part taxon-name-part-type="class">Demospongiae</tp:taxon-name-part></tp:taxon-name>) in the Penghu Archipelago (Pescadores), Taiwan.</article-title><source>Journal of the Marine Biological Association of the United Kingdom</source><volume>96</volume>(<issue>2</issue>): <fpage>417</fpage>–<lpage>427</lpage>. <ext-link xlink:href="10.1017/S002531541500017X" ext-link-type="doi" xlink:type="simple">https://doi.org/10.1017/S002531541500017X</ext-link></mixed-citation></ref><ref id="B53"><mixed-citation xmlns:xlink="http://www.w3.org/1999/xlink" xlink:type="simple"><person-group><name name-style="western"><surname>Lim</surname><given-names>SC</given-names></name><name name-style="western"><surname>Putchakarn</surname><given-names>S</given-names></name><name name-style="western"><surname>Thai</surname><given-names>MQ</given-names></name><name name-style="western"><surname>Wang</surname><given-names>D</given-names></name><name name-style="western"><surname>Huang</surname><given-names>YM</given-names></name></person-group> (<year>2016</year>) Inventory of sponge fauna from the Singapore Strait to Taiwan Strait along the western coastline of the South China Sea. The Raffles Bulletin of Zoology Supplement No. 34, 104–129. <ext-link xlink:href="https://lkcnhm.nus.edu.sg/publications/raffles-bulletin-of-zoology/supplements/supplement-no-34/" ext-link-type="uri" xlink:type="simple">https://lkcnhm.nus.edu.sg/publications/raffles-bulletin-of-zoology/supplements/supplement-no-34/</ext-link></mixed-citation></ref><ref id="B51"><mixed-citation xmlns:xlink="http://www.w3.org/1999/xlink" xlink:type="simple"><person-group><name name-style="western"><surname>Li</surname><given-names>T-H</given-names></name></person-group> (<year>2013</year>) Preliminary survey on the biodiversity of marine sponges (<tp:taxon-name><tp:taxon-name-part taxon-name-part-type="phylum">Porifera</tp:taxon-name-part></tp:taxon-name>: <tp:taxon-name><tp:taxon-name-part taxon-name-part-type="class">Demospongiae</tp:taxon-name-part></tp:taxon-name>) in the Southern Water off Penghu Archipelago. National Sun Yat-sen University. <ext-link xlink:href="https://hdl.handle.net/11296/2sn4n6" ext-link-type="uri" xlink:type="simple">https://hdl.handle.net/11296/2sn4n6</ext-link> [accessed 28-02-2022]</mixed-citation></ref><ref id="B47"><mixed-citation xmlns:xlink="http://www.w3.org/1999/xlink" xlink:type="simple"><person-group><name name-style="western"><surname>Immanuel</surname><given-names>T</given-names></name><name name-style="western"><surname>Krishnan</surname><given-names>P</given-names></name><name name-style="western"><surname>Raghunathan</surname><given-names>C</given-names></name></person-group> (<year>2015</year>) An Updated Report on the Diversity of Marine Sponges of the Andaman and Nicobar Islands. In: Marine Faunal Diversity in India. Elsevier, 3–13. <ext-link xlink:href="10.1016/B978-0-12-801948-1.00001-X" ext-link-type="doi" xlink:type="simple">https://doi.org/10.1016/B978-0-12-801948-1.00001-X</ext-link></mixed-citation></ref><ref id="B38"><mixed-citation xmlns:xlink="http://www.w3.org/1999/xlink" xlink:type="simple"><person-group><name name-style="western"><surname>George</surname><given-names>AM</given-names></name><name name-style="western"><surname>van Soest</surname><given-names>RWM</given-names></name><name name-style="western"><surname>Sluka</surname><given-names>RD</given-names></name><name name-style="western"><surname>Lazarus</surname><given-names>Z</given-names></name></person-group> (<year>2020</year>) <article-title>A checklist of marine sponges (<tp:taxon-name><tp:taxon-name-part taxon-name-part-type="phylum">Porifera</tp:taxon-name-part></tp:taxon-name>) of peninsula India.</article-title><source>Zootaxa</source><volume>4885</volume>(<issue>2</issue>): <fpage>277</fpage>–<lpage>300</lpage>. <ext-link xlink:href="10.11646/zootaxa.4885.2.10" ext-link-type="doi" xlink:type="simple">https://doi.org/10.11646/zootaxa.4885.2.10</ext-link></mixed-citation></ref><ref id="B25"><mixed-citation xmlns:xlink="http://www.w3.org/1999/xlink" xlink:type="simple"><person-group><name name-style="western"><surname>de Voogd</surname><given-names>NJ</given-names></name><name name-style="western"><surname>Cleary</surname><given-names>DFR</given-names></name></person-group> (<year>2008</year>) <article-title>An analysis of sponge diversity and distribution at three taxonomic levels in the Thousand Islands/Jakarta Bay reef complex, West-Java, Indonesia.</article-title><source>Marine Ecology</source><volume>29</volume>(<issue>2</issue>): <fpage>205</fpage>–<lpage>215</lpage>. <ext-link xlink:href="10.1111/j.1439-0485.2008.00238.x" ext-link-type="doi" xlink:type="simple">https://doi.org/10.1111/j.1439-0485.2008.00238.x</ext-link></mixed-citation></ref><ref id="B36"><mixed-citation xmlns:xlink="http://www.w3.org/1999/xlink" xlink:type="simple"><person-group><name name-style="western"><surname>Fromont</surname><given-names>J</given-names></name><name name-style="western"><surname>Sampey</surname><given-names>A</given-names></name></person-group> (<year>2014</year>) <article-title>Kimberley marine biota. Historical data: Sponges (<tp:taxon-name><tp:taxon-name-part taxon-name-part-type="phylum">Porifera</tp:taxon-name-part></tp:taxon-name>).</article-title><source>Records of the Western Australian Museum</source><volume>84</volume>: <fpage>69</fpage>–<lpage>100</lpage>. <ext-link xlink:href="10.18195/issn.0313-122x.84.2014.069-100" ext-link-type="doi" xlink:type="simple">https://doi.org/10.18195/issn.0313-122x.84.2014.069-100</ext-link></mixed-citation></ref></ref-list></tp:taxon-treatment>
