# Supplementary material for: ﻿Preliminary study of marine sponges (Porifera) in the littoral of Spermonde Archipelago, Indonesia
Source: Zookeys. 2024 Aug 1;1208:275–313. doi: 10.3897/zookeys.1208.113603 (PMC11310579; doi:10.3897/zookeys.1208.113603)
Supplement: XML Treatment for Haliclona (Reniera) venusta [file zookeys.1208.113603-treatment7.xml]

<!DOCTYPE tp:taxon-treatment
  PUBLIC "-//TaxonX//DTD Taxonomic Treatment Publishing DTD v0 20100105//EN" "tax-treatment-NSO.dtd">
<tp:taxon-treatment xmlns:tp="http://www.plazi.org/taxpub"><tp:treatment-meta><kwd-group><label>Taxon classification</label><kwd>
                  <named-content content-type="kingdom">Animalia</named-content>
                </kwd><kwd>
                  <named-content content-type="order">Haplosclerida</named-content>
                </kwd><kwd>
                  <named-content content-type="family">Chalinidae</named-content>
                </kwd></kwd-group><mixed-citation publication-type="journal"><person-group><name><surname>Putra</surname><given-names>Singgih Afifa</given-names></name><name><surname>Ambo-Rappe</surname><given-names>Rohani</given-names></name><name><surname>Jompa</surname><given-names>Jamaluddin</given-names></name><name><surname>de Voogd</surname><given-names>Nicole J.</given-names></name></person-group><article-title>﻿Preliminary study of marine sponges (<tp:taxon-name><tp:taxon-name-part taxon-name-part-type="phylum">Porifera</tp:taxon-name-part></tp:taxon-name>) in the littoral of Spermonde Archipelago, Indonesia</article-title><source>Zookeys</source><day>01</day><month>08</month><year>2024</year><volume>1208</volume><fpage>275</fpage><lpage>313</lpage><pub-id pub-id-type="doi">10.3897/zookeys.1208.113603</pub-id></mixed-citation></tp:treatment-meta><tp:nomenclature><label>﻿</label><tp:taxon-name><object-id xmlns:xlink="http://www.w3.org/1999/xlink" content-type="arpha" xlink:type="simple">CBC0555A-B8E5-5F3E-9323-F7A1036892D7</object-id><tp:taxon-name-part taxon-name-part-type="genus" reg="Haliclona">Haliclona</tp:taxon-name-part> (<tp:taxon-name-part taxon-name-part-type="subgenus" reg="Reniera">Reniera</tp:taxon-name-part>) <tp:taxon-name-part taxon-name-part-type="species" reg="venusta">venusta</tp:taxon-name-part></tp:taxon-name><tp:taxon-authority>(Bowerbank, 1875)</tp:taxon-authority><xref ref-type="fig" rid="F8">Fig. 8</xref></tp:nomenclature><tp:treatment-sec sec-type="Diagnostic features" id="SECID0EGYAE"><title>Diagnostic features.</title><p>Specimen form tube, soft and delicate. Color yellowish in living material and yellow to pale white in alcohol. The skeleton forms an isotropic reticulation of a single line spicules. All spicules on this specimen are oxeas, 88–109 (95.2) × 4.3–6.5 (5.7) µm (<italic>n</italic> = 20).</p></tp:treatment-sec><tp:treatment-sec sec-type="distribution" id="SECID0EOYAE"><title>Distribution and ecology.</title><p>The WPD checklist only lists four species of the subgenus <tp:taxon-name><tp:taxon-name-part taxon-name-part-type="genus" reg="Reniera"/><tp:taxon-name-part taxon-name-part-type="subgenus" reg="Reniera">Reniera</tp:taxon-name-part></tp:taxon-name> recorded from marine ecoregions of Indonesia with two as doubtful species, <tp:taxon-name><tp:taxon-name-part taxon-name-part-type="genus" reg="Haliclona">Haliclona</tp:taxon-name-part> (<tp:taxon-name-part taxon-name-part-type="subgenus" reg="Reniera">Reniera</tp:taxon-name-part>) <tp:taxon-name-part taxon-name-part-type="species" reg="cinerea">cinerea</tp:taxon-name-part></tp:taxon-name> (Grant, 1826) (doubtful species), <tp:taxon-name><tp:taxon-name-part taxon-name-part-type="genus" reg="Haliclona">Haliclona</tp:taxon-name-part> (<tp:taxon-name-part taxon-name-part-type="subgenus" reg="Reniera">Reniera</tp:taxon-name-part>) <tp:taxon-name-part taxon-name-part-type="species" reg="fascigera">fascigera</tp:taxon-name-part></tp:taxon-name> (Hentschel, 1912), <tp:taxon-name><tp:taxon-name-part taxon-name-part-type="genus" reg="Haliclona">Haliclona</tp:taxon-name-part> (<tp:taxon-name-part taxon-name-part-type="subgenus" reg="Reniera">Reniera</tp:taxon-name-part>) <tp:taxon-name-part taxon-name-part-type="species" reg="infundibularis">infundibularis</tp:taxon-name-part></tp:taxon-name> (Ridley &amp; Dendy, 1887) (doubtful species), and <tp:taxon-name><tp:taxon-name-part taxon-name-part-type="genus" reg="Haliclona">Haliclona</tp:taxon-name-part> (<tp:taxon-name-part taxon-name-part-type="subgenus" reg="Reniera">Reniera</tp:taxon-name-part>) <tp:taxon-name-part taxon-name-part-type="species" reg="venusta">venusta</tp:taxon-name-part></tp:taxon-name> (Bowerbank, 1875), but none of these species were registered in the Spermonde Archipelago (<xref ref-type="bibr" rid="B70">Putra et al. 2023</xref>). This report presents a new record of <tp:taxon-name><tp:taxon-name-part taxon-name-part-type="genus" reg="Haliclona">Haliclona</tp:taxon-name-part> (<tp:taxon-name-part taxon-name-part-type="subgenus" reg="Reniera">Reniera</tp:taxon-name-part>) <tp:taxon-name-part taxon-name-part-type="species" reg="venusta">venusta</tp:taxon-name-part></tp:taxon-name> from the Spermonde Archipelago (Samalona Island; reef flat). Previously, this species has been only reported from Malacca Strait (<xref ref-type="bibr" rid="B12">Bowerbank 1875</xref>).</p><fig id="F8" position="float" orientation="portrait"><object-id xmlns:xlink="http://www.w3.org/1999/xlink" content-type="doi" xlink:type="simple">10.3897/zookeys.1208.113603.figure8</object-id><object-id xmlns:xlink="http://www.w3.org/1999/xlink" content-type="arpha" xlink:type="simple">FB22ACDF-EA20-5F8F-8E8F-30D6E40060F9</object-id><label>Figure 8.</label><caption><p><tp:taxon-name><tp:taxon-name-part taxon-name-part-type="genus" reg="Haliclona">Haliclona</tp:taxon-name-part> (<tp:taxon-name-part taxon-name-part-type="subgenus" reg="Reniera">Reniera</tp:taxon-name-part>) <tp:taxon-name-part taxon-name-part-type="species" reg="venusta">venusta</tp:taxon-name-part></tp:taxon-name> (Bowerbank, 1875) <bold>a</bold> habitus in situ at Samalona Island, the Spermonde Archipelago (photograph by SAP) <bold>b</bold> LM images of tangential section and spicules reticulation <bold>c</bold> oxeas <bold>d</bold> close up of spicules reticulation.</p></caption><graphic xmlns:xlink="http://www.w3.org/1999/xlink" xlink:href="zookeys-1208-275_article-113603__-g008.jpg" position="float" orientation="portrait" xlink:type="simple" id="oo_1106230.jpg"><uri content-type="original_file" xlink:type="simple">https://binary.pensoft.net/fig/1106230</uri></graphic></fig></tp:treatment-sec><ref-list><ref id="B70"><mixed-citation xmlns:xlink="http://www.w3.org/1999/xlink" xlink:type="simple"><person-group><name name-style="western"><surname>Putra</surname><given-names>SA</given-names></name><name name-style="western"><surname>Ambo-Rappe</surname><given-names>R</given-names></name><name name-style="western"><surname>Jompa</surname><given-names>J</given-names></name><name name-style="western"><surname>de Voogd</surname><given-names>NJ</given-names></name></person-group> (<year>2023</year>) <article-title>Two centuries of sponges (phylum <tp:taxon-name><tp:taxon-name-part taxon-name-part-type="phylum">Porifera</tp:taxon-name-part></tp:taxon-name>) taxonomic studies in Indonesia (1820–2021): Checklist and bibliography.</article-title><source>Zootaxa</source><volume>5298</volume>(<issue>1</issue>): <fpage>1</fpage>–<lpage>74</lpage>. <ext-link xlink:href="10.11646/zootaxa.5298.1.1" ext-link-type="doi" xlink:type="simple">https://doi.org/10.11646/zootaxa.5298.1.1</ext-link></mixed-citation></ref><ref id="B12"><mixed-citation xmlns:xlink="http://www.w3.org/1999/xlink" xlink:type="simple"><person-group><name name-style="western"><surname>Bowerbank</surname><given-names>JS</given-names></name></person-group> (<year>1875</year>) Contributions to a General History of the Spongiadae. Part VII. Proceedings of the Zoological Society of London, 281–296. <ext-link xlink:href="http://www.marinespecies.org/aphia.php?p=sourcedetails&amp;id=7225" ext-link-type="uri" xlink:type="simple">http://www.marinespecies.org/aphia.php?p=sourcedetails&amp;id=7225</ext-link></mixed-citation></ref></ref-list></tp:taxon-treatment>
