# Supplementary material for: ﻿Preliminary study of marine sponges (Porifera) in the littoral of Spermonde Archipelago, Indonesia
Source: Zookeys. 2024 Aug 1;1208:275–313. doi: 10.3897/zookeys.1208.113603 (PMC11310579; doi:10.3897/zookeys.1208.113603)
Supplement: XML Treatment for Haliclona (Soestella) elegantia [file zookeys.1208.113603-treatment8.xml]

<!DOCTYPE tp:taxon-treatment
  PUBLIC "-//TaxonX//DTD Taxonomic Treatment Publishing DTD v0 20100105//EN" "tax-treatment-NSO.dtd">
<tp:taxon-treatment xmlns:tp="http://www.plazi.org/taxpub"><tp:treatment-meta><kwd-group><label>Taxon classification</label><kwd>
                  <named-content content-type="kingdom">Animalia</named-content>
                </kwd><kwd>
                  <named-content content-type="order">Haplosclerida</named-content>
                </kwd><kwd>
                  <named-content content-type="family">Chalinidae</named-content>
                </kwd></kwd-group><mixed-citation publication-type="journal"><person-group><name><surname>Putra</surname><given-names>Singgih Afifa</given-names></name><name><surname>Ambo-Rappe</surname><given-names>Rohani</given-names></name><name><surname>Jompa</surname><given-names>Jamaluddin</given-names></name><name><surname>de Voogd</surname><given-names>Nicole J.</given-names></name></person-group><article-title>﻿Preliminary study of marine sponges (<tp:taxon-name><tp:taxon-name-part taxon-name-part-type="phylum">Porifera</tp:taxon-name-part></tp:taxon-name>) in the littoral of Spermonde Archipelago, Indonesia</article-title><source>Zookeys</source><day>01</day><month>08</month><year>2024</year><volume>1208</volume><fpage>275</fpage><lpage>313</lpage><pub-id pub-id-type="doi">10.3897/zookeys.1208.113603</pub-id></mixed-citation></tp:treatment-meta><tp:nomenclature><label>﻿</label><tp:taxon-name><object-id xmlns:xlink="http://www.w3.org/1999/xlink" content-type="arpha" xlink:type="simple">616D3B63-67EF-5186-8AE5-F96673DA990F</object-id><tp:taxon-name-part taxon-name-part-type="genus" reg="Haliclona">Haliclona</tp:taxon-name-part> (<tp:taxon-name-part taxon-name-part-type="subgenus" reg="Soestella">Soestella</tp:taxon-name-part>) <tp:taxon-name-part taxon-name-part-type="species" reg="elegantia">elegantia</tp:taxon-name-part></tp:taxon-name><tp:taxon-authority>(Bowerbank, 1875)</tp:taxon-authority><xref ref-type="fig" rid="F9">Fig. 9a, d, e</xref></tp:nomenclature><tp:treatment-sec sec-type="Diagnostic features" id="SECID0EI5AE"><title>Diagnostic features.</title><p>Small specimen (l × w × h; 46 × 34 × 30 mm) and fragile, found growing in turbid water near the coastal city of Makassar. Massive shape with large oscula (3–4 mm in diameter). Color in life deep blue and pale white in alcohol. The choanosomal skeleton is paucispicular tracts. Spicules are oxeas, larger oxeas 163.9–196.2 (163.9) × 7–9.9 (8) µm (<italic>n</italic> = 20) and thin oxeas 92–156.1 (127.5) × 0.8–5.7 (3) µm (<italic>n</italic> = 26). Microscleres are sigmas. The subgenus <tp:taxon-name><tp:taxon-name-part taxon-name-part-type="genus" reg="Haliclona">Haliclona</tp:taxon-name-part> (<tp:taxon-name-part taxon-name-part-type="subgenus" reg="Soestella">Soestella</tp:taxon-name-part>)</tp:taxon-name> consists of 25 species, and only <tp:taxon-name><tp:taxon-name-part taxon-name-part-type="genus" reg="Haliclona">Haliclona</tp:taxon-name-part> (<tp:taxon-name-part taxon-name-part-type="subgenus" reg="Soestella">Soestella</tp:taxon-name-part>) <tp:taxon-name-part taxon-name-part-type="species" reg="elegantia">elegantia</tp:taxon-name-part></tp:taxon-name> is registered from the marine ecoregions of Indonesia (<xref ref-type="bibr" rid="B70">Putra et al. 2023</xref>). This species is poorly studied; in fact, we have found no studies after its original description. Bowerbank’s description did not include an illustration, but the specimen was described as of small appearance and small spicules (short and stout) with fragile and elegant uni-, bi-, and tri-spiculous reticulation on the dermal structure (<xref ref-type="bibr" rid="B12">Bowerbank 1875</xref>: 286).</p><fig id="F9" position="float" orientation="portrait"><object-id xmlns:xlink="http://www.w3.org/1999/xlink" content-type="doi" xlink:type="simple">10.3897/zookeys.1208.113603.figure9</object-id><object-id xmlns:xlink="http://www.w3.org/1999/xlink" content-type="arpha" xlink:type="simple">4EF330C3-5A26-5A1D-BA22-9177F6C3D31F</object-id><label>Figure 9.</label><caption><p>Habitus in situ <bold>a</bold><tp:taxon-name><tp:taxon-name-part taxon-name-part-type="genus" reg="Haliclona">Haliclona</tp:taxon-name-part> (<tp:taxon-name-part taxon-name-part-type="subgenus" reg="Soestella">Soestella</tp:taxon-name-part>) <tp:taxon-name-part taxon-name-part-type="species" reg="elegantia">elegantia</tp:taxon-name-part></tp:taxon-name> (Bowerbank, 1875) at Kayangan Island, the Spermonde Archipelago <bold>b</bold><tp:taxon-name><tp:taxon-name-part taxon-name-part-type="genus" reg="Haliclona">Haliclona</tp:taxon-name-part> (<tp:taxon-name-part taxon-name-part-type="subgenus" reg="Soestella">Soestella</tp:taxon-name-part>)</tp:taxon-name> sp. 1. at Samalona Island, the Spermonde Archipelago <bold>c</bold><tp:taxon-name><tp:taxon-name-part taxon-name-part-type="genus" reg="Haliclona">Haliclona</tp:taxon-name-part> (<tp:taxon-name-part taxon-name-part-type="subgenus" reg="Soestella">Soestella</tp:taxon-name-part>)</tp:taxon-name> sp. 2. at Samalona Island, the Spermonde Archipelago (all photographs by SAP) <bold>d</bold> two sizes of oxeas and sigmas of <tp:taxon-name><tp:taxon-name-part taxon-name-part-type="genus" reg="Haliclona">Haliclona</tp:taxon-name-part> (<tp:taxon-name-part taxon-name-part-type="subgenus" reg="Soestella">Soestella</tp:taxon-name-part>) <tp:taxon-name-part taxon-name-part-type="species" reg="elegantia">elegantia</tp:taxon-name-part></tp:taxon-name><bold>e</bold><tp:taxon-name><tp:taxon-name-part taxon-name-part-type="genus" reg="Haliclona">Haliclona</tp:taxon-name-part> (<tp:taxon-name-part taxon-name-part-type="subgenus" reg="Soestella">Soestella</tp:taxon-name-part>) <tp:taxon-name-part taxon-name-part-type="species" reg="elegantia">elegantia</tp:taxon-name-part></tp:taxon-name> spicules reticulation <bold>f</bold><tp:taxon-name><tp:taxon-name-part taxon-name-part-type="genus" reg="Haliclona">Haliclona</tp:taxon-name-part> (<tp:taxon-name-part taxon-name-part-type="subgenus" reg="Soestella">Soestella</tp:taxon-name-part>)</tp:taxon-name> sp. 2. spicule reticulation.</p></caption><graphic xmlns:xlink="http://www.w3.org/1999/xlink" xlink:href="zookeys-1208-275_article-113603__-g009.jpg" position="float" orientation="portrait" xlink:type="simple" id="oo_1106231.jpg"><uri content-type="original_file" xlink:type="simple">https://binary.pensoft.net/fig/1106231</uri></graphic></fig></tp:treatment-sec><tp:treatment-sec sec-type="distribution" id="SECID0EYCAG"><title>Distribution and ecology.</title><p>Previously recorded from Malacca Strait (<xref ref-type="bibr" rid="B12">Bowerbank 1875</xref>). This is the first record for the Spermonde Archipelago (at Kayangan Island, and Gusung Tallang Island; turbid environment).</p></tp:treatment-sec><ref-list><ref id="B70"><mixed-citation xmlns:xlink="http://www.w3.org/1999/xlink" xlink:type="simple"><person-group><name name-style="western"><surname>Putra</surname><given-names>SA</given-names></name><name name-style="western"><surname>Ambo-Rappe</surname><given-names>R</given-names></name><name name-style="western"><surname>Jompa</surname><given-names>J</given-names></name><name name-style="western"><surname>de Voogd</surname><given-names>NJ</given-names></name></person-group> (<year>2023</year>) <article-title>Two centuries of sponges (phylum <tp:taxon-name><tp:taxon-name-part taxon-name-part-type="phylum">Porifera</tp:taxon-name-part></tp:taxon-name>) taxonomic studies in Indonesia (1820–2021): Checklist and bibliography.</article-title><source>Zootaxa</source><volume>5298</volume>(<issue>1</issue>): <fpage>1</fpage>–<lpage>74</lpage>. <ext-link xlink:href="10.11646/zootaxa.5298.1.1" ext-link-type="doi" xlink:type="simple">https://doi.org/10.11646/zootaxa.5298.1.1</ext-link></mixed-citation></ref><ref id="B12"><mixed-citation xmlns:xlink="http://www.w3.org/1999/xlink" xlink:type="simple"><person-group><name name-style="western"><surname>Bowerbank</surname><given-names>JS</given-names></name></person-group> (<year>1875</year>) Contributions to a General History of the Spongiadae. Part VII. Proceedings of the Zoological Society of London, 281–296. <ext-link xlink:href="http://www.marinespecies.org/aphia.php?p=sourcedetails&amp;id=7225" ext-link-type="uri" xlink:type="simple">http://www.marinespecies.org/aphia.php?p=sourcedetails&amp;id=7225</ext-link></mixed-citation></ref></ref-list></tp:taxon-treatment>
