# Supplementary material for: ﻿Preliminary study of marine sponges (Porifera) in the littoral of Spermonde Archipelago, Indonesia
Source: Zookeys. 2024 Aug 1;1208:275–313. doi: 10.3897/zookeys.1208.113603 (PMC11310579; doi:10.3897/zookeys.1208.113603)
Supplement: XML Treatment for Haliclona (Soestella) [file zookeys.1208.113603-treatment9.xml]

<!DOCTYPE tp:taxon-treatment
  PUBLIC "-//TaxonX//DTD Taxonomic Treatment Publishing DTD v0 20100105//EN" "tax-treatment-NSO.dtd">
<tp:taxon-treatment xmlns:tp="http://www.plazi.org/taxpub"><tp:treatment-meta><kwd-group><label>Taxon classification</label><kwd>
                  <named-content content-type="kingdom">Animalia</named-content>
                </kwd><kwd>
                  <named-content content-type="order">Haplosclerida</named-content>
                </kwd><kwd>
                  <named-content content-type="family">Chalinidae</named-content>
                </kwd></kwd-group><mixed-citation publication-type="journal"><person-group><name><surname>Putra</surname><given-names>Singgih Afifa</given-names></name><name><surname>Ambo-Rappe</surname><given-names>Rohani</given-names></name><name><surname>Jompa</surname><given-names>Jamaluddin</given-names></name><name><surname>de Voogd</surname><given-names>Nicole J.</given-names></name></person-group><article-title>﻿Preliminary study of marine sponges (<tp:taxon-name><tp:taxon-name-part taxon-name-part-type="phylum">Porifera</tp:taxon-name-part></tp:taxon-name>) in the littoral of Spermonde Archipelago, Indonesia</article-title><source>Zookeys</source><day>01</day><month>08</month><year>2024</year><volume>1208</volume><fpage>275</fpage><lpage>313</lpage><pub-id pub-id-type="doi">10.3897/zookeys.1208.113603</pub-id></mixed-citation></tp:treatment-meta><tp:nomenclature><label>﻿</label><tp:taxon-name><object-id xmlns:xlink="http://www.w3.org/1999/xlink" content-type="arpha" xlink:type="simple">F14295D5-2944-5EA4-95CE-C7198C40A010</object-id><tp:taxon-name-part taxon-name-part-type="genus" reg="Haliclona">Haliclona</tp:taxon-name-part> (<tp:taxon-name-part taxon-name-part-type="subgenus" reg="Soestella">Soestella</tp:taxon-name-part>)</tp:taxon-name><tp:taxon-authority>sp. 1</tp:taxon-authority><xref ref-type="fig" rid="F9">Fig. 9b</xref></tp:nomenclature><tp:treatment-sec sec-type="Diagnostic features" id="SECID0ELEAG"><title>Diagnostic features.</title><p>The specimen is fragile and shapeless (amorphous), the surface is slick and smooth; the color in life is mostly black, also in alcohol. Oscula present with 1–3 mm diameter. The spicule arrangements are oxeas 101–162 (128.8) × 1.5–7 (4.9) µm (<italic>n</italic> = 21).</p></tp:treatment-sec><tp:treatment-sec sec-type="distribution" id="SECID0ETEAG"><title>Distribution and ecology.</title><p>North-west Samalona Island, the Spermonde Archipelago; reef flat.</p></tp:treatment-sec><tp:treatment-sec><!--Section generated to contain objects referenced in tp:taxon-treatment.--><fig id="F9" position="float" orientation="portrait"><object-id xmlns:xlink="http://www.w3.org/1999/xlink" content-type="doi" xlink:type="simple">10.3897/zookeys.1208.113603.figure9</object-id><object-id xmlns:xlink="http://www.w3.org/1999/xlink" content-type="arpha" xlink:type="simple">4EF330C3-5A26-5A1D-BA22-9177F6C3D31F</object-id><label>Figure 9.</label><caption><p>Habitus in situ <bold>a</bold><tp:taxon-name><tp:taxon-name-part taxon-name-part-type="genus" reg="Haliclona">Haliclona</tp:taxon-name-part> (<tp:taxon-name-part taxon-name-part-type="subgenus" reg="Soestella">Soestella</tp:taxon-name-part>) <tp:taxon-name-part taxon-name-part-type="species" reg="elegantia">elegantia</tp:taxon-name-part></tp:taxon-name> (Bowerbank, 1875) at Kayangan Island, the Spermonde Archipelago <bold>b</bold><tp:taxon-name><tp:taxon-name-part taxon-name-part-type="genus" reg="Haliclona">Haliclona</tp:taxon-name-part> (<tp:taxon-name-part taxon-name-part-type="subgenus" reg="Soestella">Soestella</tp:taxon-name-part>)</tp:taxon-name> sp. 1. at Samalona Island, the Spermonde Archipelago <bold>c</bold><tp:taxon-name><tp:taxon-name-part taxon-name-part-type="genus" reg="Haliclona">Haliclona</tp:taxon-name-part> (<tp:taxon-name-part taxon-name-part-type="subgenus" reg="Soestella">Soestella</tp:taxon-name-part>)</tp:taxon-name> sp. 2. at Samalona Island, the Spermonde Archipelago (all photographs by SAP) <bold>d</bold> two sizes of oxeas and sigmas of <tp:taxon-name><tp:taxon-name-part taxon-name-part-type="genus" reg="Haliclona">Haliclona</tp:taxon-name-part> (<tp:taxon-name-part taxon-name-part-type="subgenus" reg="Soestella">Soestella</tp:taxon-name-part>) <tp:taxon-name-part taxon-name-part-type="species" reg="elegantia">elegantia</tp:taxon-name-part></tp:taxon-name><bold>e</bold><tp:taxon-name><tp:taxon-name-part taxon-name-part-type="genus" reg="Haliclona">Haliclona</tp:taxon-name-part> (<tp:taxon-name-part taxon-name-part-type="subgenus" reg="Soestella">Soestella</tp:taxon-name-part>) <tp:taxon-name-part taxon-name-part-type="species" reg="elegantia">elegantia</tp:taxon-name-part></tp:taxon-name> spicules reticulation <bold>f</bold><tp:taxon-name><tp:taxon-name-part taxon-name-part-type="genus" reg="Haliclona">Haliclona</tp:taxon-name-part> (<tp:taxon-name-part taxon-name-part-type="subgenus" reg="Soestella">Soestella</tp:taxon-name-part>)</tp:taxon-name> sp. 2. spicule reticulation.</p></caption><graphic xmlns:xlink="http://www.w3.org/1999/xlink" xlink:href="zookeys-1208-275_article-113603__-g009.jpg" position="float" orientation="portrait" xlink:type="simple" id="oo_1106231.jpg"><uri content-type="original_file" xlink:type="simple">https://binary.pensoft.net/fig/1106231</uri></graphic></fig></tp:treatment-sec></tp:taxon-treatment>
