# Supplementary material for: ﻿Preliminary study of marine sponges (Porifera) in the littoral of Spermonde Archipelago, Indonesia
Source: Zookeys. 2024 Aug 1;1208:275–313. doi: 10.3897/zookeys.1208.113603 (PMC11310579; doi:10.3897/zookeys.1208.113603)
Supplement: XML Treatment for Amphimedon paraviridis [file zookeys.1208.113603-treatment11.xml]

<!DOCTYPE tp:taxon-treatment
  PUBLIC "-//TaxonX//DTD Taxonomic Treatment Publishing DTD v0 20100105//EN" "tax-treatment-NSO.dtd">
<tp:taxon-treatment xmlns:tp="http://www.plazi.org/taxpub"><tp:treatment-meta><kwd-group><label>Taxon classification</label><kwd>
                  <named-content content-type="kingdom">Animalia</named-content>
                </kwd><kwd>
                  <named-content content-type="order">Haplosclerida</named-content>
                </kwd><kwd>
                  <named-content content-type="family">Niphatidae</named-content>
                </kwd></kwd-group><mixed-citation publication-type="journal"><person-group><name><surname>Putra</surname><given-names>Singgih Afifa</given-names></name><name><surname>Ambo-Rappe</surname><given-names>Rohani</given-names></name><name><surname>Jompa</surname><given-names>Jamaluddin</given-names></name><name><surname>de Voogd</surname><given-names>Nicole J.</given-names></name></person-group><article-title>﻿Preliminary study of marine sponges (<tp:taxon-name><tp:taxon-name-part taxon-name-part-type="phylum">Porifera</tp:taxon-name-part></tp:taxon-name>) in the littoral of Spermonde Archipelago, Indonesia</article-title><source>Zookeys</source><day>01</day><month>08</month><year>2024</year><volume>1208</volume><fpage>275</fpage><lpage>313</lpage><pub-id pub-id-type="doi">10.3897/zookeys.1208.113603</pub-id></mixed-citation></tp:treatment-meta><tp:nomenclature><label>﻿</label><tp:taxon-name>
                <object-id xmlns:xlink="http://www.w3.org/1999/xlink" content-type="arpha" xlink:type="simple">E5E2A3A3-A0DE-55A9-AEDD-850B1A1B9BAA</object-id>
                <tp:taxon-name-part taxon-name-part-type="genus" reg="Amphimedon">Amphimedon</tp:taxon-name-part>
                <tp:taxon-name-part taxon-name-part-type="species" reg="paraviridis">paraviridis</tp:taxon-name-part>
              </tp:taxon-name><tp:taxon-authority>Fromont, 1993</tp:taxon-authority><xref ref-type="fig" rid="F10">Fig. 10</xref></tp:nomenclature><tp:treatment-sec sec-type="Diagnostic features" id="SECID0EKJAG"><title>Diagnostic features.</title><p>Encrusting and soft, with small oscula and scattered ostia on the surface. Pale green in life and turning brown in alcohol. Skeleton isotropic reticulation arranged by oxeas 155–194 (173.5) × 5.9–8.1 (7.2) µm. <italic><tp:taxon-name><tp:taxon-name-part taxon-name-part-type="genus" reg="Amphimedon">Amphimedon</tp:taxon-name-part><tp:taxon-name-part taxon-name-part-type="species" reg="paraviridis">paraviridis</tp:taxon-name-part></tp:taxon-name></italic> has similarities with <italic><tp:taxon-name><tp:taxon-name-part taxon-name-part-type="genus" reg="Amphimedon">Amphimedon</tp:taxon-name-part><tp:taxon-name-part taxon-name-part-type="species" reg="viridis">viridis</tp:taxon-name-part></tp:taxon-name></italic> Duchassaing &amp; Michelotti, 1864 from the Caribbean Sea. However, the holotype of <italic><tp:taxon-name><tp:taxon-name-part taxon-name-part-type="genus" reg="Amphimedon">A.</tp:taxon-name-part><tp:taxon-name-part taxon-name-part-type="species" reg="paraviridis">paraviridis</tp:taxon-name-part></tp:taxon-name></italic> (from the Great Barrier Reef) has thicker spicules, a much greater spongin component, thicker fibers, and larger mesh spaces compared to <italic><tp:taxon-name><tp:taxon-name-part taxon-name-part-type="genus" reg="Amphimedon">A.</tp:taxon-name-part><tp:taxon-name-part taxon-name-part-type="species" reg="viridis">viridis</tp:taxon-name-part></tp:taxon-name></italic> (<xref ref-type="bibr" rid="B35">Fromont 1993</xref>). Only three species of <italic><tp:taxon-name><tp:taxon-name-part taxon-name-part-type="genus" reg="Amphimedon">Amphimedon</tp:taxon-name-part></tp:taxon-name></italic> have been reported from the marine ecoregions of Indonesia (<xref ref-type="bibr" rid="B70">Putra et al. 2023</xref>), including <italic><tp:taxon-name><tp:taxon-name-part taxon-name-part-type="genus" reg="Amphimedon">Amphimedon</tp:taxon-name-part><tp:taxon-name-part taxon-name-part-type="species" reg="anastomosa">anastomosa</tp:taxon-name-part></tp:taxon-name></italic><xref ref-type="bibr" rid="B17">Calcinai et al., 2017</xref>, <italic><tp:taxon-name><tp:taxon-name-part taxon-name-part-type="genus" reg="Amphimedon">Amphimedon</tp:taxon-name-part><tp:taxon-name-part taxon-name-part-type="species" reg="zamboangae">zamboangae</tp:taxon-name-part></tp:taxon-name></italic> (Lévi, 1961), and <italic><tp:taxon-name><tp:taxon-name-part taxon-name-part-type="genus" reg="Amphimedon">Amphimedon</tp:taxon-name-part><tp:taxon-name-part taxon-name-part-type="species" reg="denhartogi">denhartogi</tp:taxon-name-part></tp:taxon-name></italic> de Voogd, 2003.</p><fig id="F10" position="float" orientation="portrait"><object-id xmlns:xlink="http://www.w3.org/1999/xlink" content-type="doi" xlink:type="simple">10.3897/zookeys.1208.113603.figure10</object-id><object-id xmlns:xlink="http://www.w3.org/1999/xlink" content-type="arpha" xlink:type="simple">5EE6CF52-A607-5E22-8BD2-47CF2F471A68</object-id><label>Figure 10.</label><caption><p><italic><tp:taxon-name><tp:taxon-name-part taxon-name-part-type="genus" reg="Amphimedon">Amphimedon</tp:taxon-name-part><tp:taxon-name-part taxon-name-part-type="species" reg="paraviridis">paraviridis</tp:taxon-name-part></tp:taxon-name></italic> Fromont, 1993 <bold>a</bold> habitus in situ over growing <tp:taxon-name><tp:taxon-name-part taxon-name-part-type="genus" reg="Clathria">Clathria</tp:taxon-name-part> (<tp:taxon-name-part taxon-name-part-type="subgenus" reg="Thalysias">Thalysias</tp:taxon-name-part>) <tp:taxon-name-part taxon-name-part-type="species" reg="reinwardti">reinwardti</tp:taxon-name-part></tp:taxon-name> Vosmaer, 1880 at Samalona Island, the Spermonde Archipelago (photograph by SAP) <bold>b</bold> LM image of cross section of the skeleton <bold>c</bold> oxeas <bold>d</bold> Isotropic reticulation of oxeas.</p></caption><graphic xmlns:xlink="http://www.w3.org/1999/xlink" xlink:href="zookeys-1208-275_article-113603__-g010.jpg" position="float" orientation="portrait" xlink:type="simple" id="oo_1106232.jpg"><uri content-type="original_file" xlink:type="simple">https://binary.pensoft.net/fig/1106232</uri></graphic></fig></tp:treatment-sec><tp:treatment-sec sec-type="distribution" id="SECID0E5NAG"><title>Distribution and ecology.</title><p>Previously reported from Australia (<xref ref-type="bibr" rid="B35">Fromont 1993</xref>). This is first record of <italic><tp:taxon-name><tp:taxon-name-part taxon-name-part-type="genus" reg="Amphimedon">Amphimedon</tp:taxon-name-part><tp:taxon-name-part taxon-name-part-type="species" reg="paraviridis">paraviridis</tp:taxon-name-part></tp:taxon-name></italic> from Samalona Island, the Spermonde Archipelago. Reef flat, overgrowing another sponge, <tp:taxon-name><tp:taxon-name-part taxon-name-part-type="genus" reg="Clathria">Clathria</tp:taxon-name-part> (<tp:taxon-name-part taxon-name-part-type="subgenus" reg="Thalysias">Thalysias</tp:taxon-name-part>) <tp:taxon-name-part taxon-name-part-type="species" reg="reinwardti">reinwardti</tp:taxon-name-part></tp:taxon-name> Vosmaer, 1880.</p></tp:treatment-sec><ref-list><ref id="B35"><mixed-citation xmlns:xlink="http://www.w3.org/1999/xlink" xlink:type="simple"><person-group><name name-style="western"><surname>Fromont</surname><given-names>J</given-names></name></person-group> (<year>1993</year>) <article-title>Descriptions of species of the <tp:taxon-name><tp:taxon-name-part taxon-name-part-type="order">Haplosclerida</tp:taxon-name-part></tp:taxon-name> (<tp:taxon-name><tp:taxon-name-part taxon-name-part-type="phylum">Porifera</tp:taxon-name-part></tp:taxon-name>: <tp:taxon-name><tp:taxon-name-part taxon-name-part-type="class">Demospongiae</tp:taxon-name-part></tp:taxon-name>) occurring in tropical waters of the Great Barrier Reef.</article-title><source>The Beagle, Records of the Northern Territory Museum of Arts and Sciences</source><volume>10</volume>: <fpage>7</fpage>–<lpage>40</lpage>. <ext-link xlink:href="10.5962/p.271278" ext-link-type="doi" xlink:type="simple">https://doi.org/10.5962/p.271278</ext-link> [accessed 22-04-2021]</mixed-citation></ref><ref id="B70"><mixed-citation xmlns:xlink="http://www.w3.org/1999/xlink" xlink:type="simple"><person-group><name name-style="western"><surname>Putra</surname><given-names>SA</given-names></name><name name-style="western"><surname>Ambo-Rappe</surname><given-names>R</given-names></name><name name-style="western"><surname>Jompa</surname><given-names>J</given-names></name><name name-style="western"><surname>de Voogd</surname><given-names>NJ</given-names></name></person-group> (<year>2023</year>) <article-title>Two centuries of sponges (phylum <tp:taxon-name><tp:taxon-name-part taxon-name-part-type="phylum">Porifera</tp:taxon-name-part></tp:taxon-name>) taxonomic studies in Indonesia (1820–2021): Checklist and bibliography.</article-title><source>Zootaxa</source><volume>5298</volume>(<issue>1</issue>): <fpage>1</fpage>–<lpage>74</lpage>. <ext-link xlink:href="10.11646/zootaxa.5298.1.1" ext-link-type="doi" xlink:type="simple">https://doi.org/10.11646/zootaxa.5298.1.1</ext-link></mixed-citation></ref><ref id="B17"><mixed-citation xmlns:xlink="http://www.w3.org/1999/xlink" xlink:type="simple"><person-group><name name-style="western"><surname>Calcinai</surname><given-names>B</given-names></name><name name-style="western"><surname>Bastari</surname><given-names>A</given-names></name><name name-style="western"><surname>Bavestrello</surname><given-names>G</given-names></name><name name-style="western"><surname>Bertolino</surname><given-names>M</given-names></name><name name-style="western"><surname>Horcajadas</surname><given-names>SB</given-names></name><name name-style="western"><surname>Pansini</surname><given-names>M</given-names></name><name name-style="western"><surname>Makapedua</surname><given-names>DM</given-names></name><name name-style="western"><surname>Cerrano</surname><given-names>C</given-names></name></person-group> (<year>2017</year>) <article-title>Demosponge diversity from North Sulawesi, with the description of six new species.</article-title><source>ZooKeys</source><volume>680</volume>: <fpage>105</fpage>–<lpage>150</lpage>. <ext-link xlink:href="10.3897/zookeys.680.12135" ext-link-type="doi" xlink:type="simple">https://doi.org/10.3897/zookeys.680.12135</ext-link></mixed-citation></ref></ref-list></tp:taxon-treatment>
