# Supplementary material for: ﻿Preliminary study of marine sponges (Porifera) in the littoral of Spermonde Archipelago, Indonesia
Source: Zookeys. 2024 Aug 1;1208:275–313. doi: 10.3897/zookeys.1208.113603 (PMC11310579; doi:10.3897/zookeys.1208.113603)
Supplement: XML Treatment for Niphates nitida [file zookeys.1208.113603-treatment12.xml]

<!DOCTYPE tp:taxon-treatment
  PUBLIC "-//TaxonX//DTD Taxonomic Treatment Publishing DTD v0 20100105//EN" "tax-treatment-NSO.dtd">
<tp:taxon-treatment xmlns:tp="http://www.plazi.org/taxpub"><tp:treatment-meta><kwd-group><label>Taxon classification</label><kwd>
                  <named-content content-type="kingdom">Animalia</named-content>
                </kwd><kwd>
                  <named-content content-type="order">Haplosclerida</named-content>
                </kwd><kwd>
                  <named-content content-type="family">Niphatidae</named-content>
                </kwd></kwd-group><mixed-citation publication-type="journal"><person-group><name><surname>Putra</surname><given-names>Singgih Afifa</given-names></name><name><surname>Ambo-Rappe</surname><given-names>Rohani</given-names></name><name><surname>Jompa</surname><given-names>Jamaluddin</given-names></name><name><surname>de Voogd</surname><given-names>Nicole J.</given-names></name></person-group><article-title>﻿Preliminary study of marine sponges (<tp:taxon-name><tp:taxon-name-part taxon-name-part-type="phylum">Porifera</tp:taxon-name-part></tp:taxon-name>) in the littoral of Spermonde Archipelago, Indonesia</article-title><source>Zookeys</source><day>01</day><month>08</month><year>2024</year><volume>1208</volume><fpage>275</fpage><lpage>313</lpage><pub-id pub-id-type="doi">10.3897/zookeys.1208.113603</pub-id></mixed-citation></tp:treatment-meta><tp:nomenclature><label>﻿</label><tp:taxon-name>
                <object-id xmlns:xlink="http://www.w3.org/1999/xlink" content-type="arpha" xlink:type="simple">DDF8CC5C-60EF-531E-8D01-ADABD00DD639</object-id>
                <tp:taxon-name-part taxon-name-part-type="genus" reg="Niphates">Niphates</tp:taxon-name-part>
                <tp:taxon-name-part taxon-name-part-type="species" reg="nitida">nitida</tp:taxon-name-part>
              </tp:taxon-name><tp:taxon-authority>Fromont, 1993</tp:taxon-authority><xref ref-type="fig" rid="F11">Fig. 11</xref></tp:nomenclature><tp:treatment-sec sec-type="Diagnostic features" id="SECID0EWQAG"><title>Diagnostic features.</title><p>Ramose repent sponge. Bluish green in life, pale white in alcohol. Oscula are small, 2–4 mm in diameter. Ectosomal shows reticulation fiber tract. Oxeas slightly curved, larger oxeas 120.3–171.3 (139.4) × 4.8–9.3 (6.1) µm (<italic>n</italic> = 22), thin oxeas 109.3–132.7 (121) × 2.4–5.3 (3.5) µm (<italic>n</italic> = 14). Microscleres are C-shaped sigmas. This specimen is identified as <italic><tp:taxon-name><tp:taxon-name-part taxon-name-part-type="genus" reg="Niphates">Niphates</tp:taxon-name-part><tp:taxon-name-part taxon-name-part-type="species" reg="nitida">nitida</tp:taxon-name-part></tp:taxon-name></italic> due to the reticulation fiber tract on the skeleton and the present of sigmas. Previously, only two species of <italic><tp:taxon-name><tp:taxon-name-part taxon-name-part-type="genus" reg="Niphates">Niphates</tp:taxon-name-part></tp:taxon-name></italic> recorded from Indonesia. <italic><tp:taxon-name><tp:taxon-name-part taxon-name-part-type="genus" reg="Niphates">Niphates</tp:taxon-name-part><tp:taxon-name-part taxon-name-part-type="species" reg="laminaris">laminaris</tp:taxon-name-part></tp:taxon-name></italic><xref ref-type="bibr" rid="B17">Calcinai et al., 2017</xref> is characterized by a non-spiny, rather irregular, microconulose surface and a chaonosomal skeleton with primary and secondary reticulation fiber tracts, as well as numerous microscleres (<xref ref-type="bibr" rid="B17">Calcinai et al. 2017</xref>). <italic><tp:taxon-name><tp:taxon-name-part taxon-name-part-type="genus" reg="Niphates">Niphates</tp:taxon-name-part><tp:taxon-name-part taxon-name-part-type="species" reg="olemda">olemda</tp:taxon-name-part></tp:taxon-name></italic> (de Laubenfels, 1954) is a tubular sponge with small oxeas (<xref ref-type="bibr" rid="B22">de Laubenfels 1954</xref>). <italic><tp:taxon-name><tp:taxon-name-part taxon-name-part-type="genus" reg="Niphates">Niphates</tp:taxon-name-part><tp:taxon-name-part taxon-name-part-type="species" reg="nitida">nitida</tp:taxon-name-part></tp:taxon-name></italic> is a new record for Indonesia.</p><fig id="F11" position="float" orientation="portrait"><object-id xmlns:xlink="http://www.w3.org/1999/xlink" content-type="doi" xlink:type="simple">10.3897/zookeys.1208.113603.figure11</object-id><object-id xmlns:xlink="http://www.w3.org/1999/xlink" content-type="arpha" xlink:type="simple">17597587-8449-5391-B93E-09F09EE7F09C</object-id><label>Figure 11.</label><caption><p><italic><tp:taxon-name><tp:taxon-name-part taxon-name-part-type="genus" reg="Niphates">Niphates</tp:taxon-name-part><tp:taxon-name-part taxon-name-part-type="species" reg="nitida">nitida</tp:taxon-name-part></tp:taxon-name></italic> Fromont, 1993 <bold>a</bold> habitus in situ at Kayangan Island, the Spermonde Archipelago (photograph by SAP) <bold>b</bold> ectosmal skeleton <bold>c</bold> oxeas <bold>d</bold> sigmas</p></caption><graphic xmlns:xlink="http://www.w3.org/1999/xlink" xlink:href="zookeys-1208-275_article-113603__-g011.jpg" position="float" orientation="portrait" xlink:type="simple" id="oo_1106233.jpg"><uri content-type="original_file" xlink:type="simple">https://binary.pensoft.net/fig/1106233</uri></graphic></fig></tp:treatment-sec><tp:treatment-sec sec-type="distribution" id="SECID0E6TAG"><title>Distribution and ecology.</title><p>Previously was reported from Magnetic Island, Australia (<xref ref-type="bibr" rid="B35">Fromont 1993</xref>). This is first record for the Spermonde Archipelago (at Kayangan Island; turbid environment).</p></tp:treatment-sec><ref-list><ref id="B17"><mixed-citation xmlns:xlink="http://www.w3.org/1999/xlink" xlink:type="simple"><person-group><name name-style="western"><surname>Calcinai</surname><given-names>B</given-names></name><name name-style="western"><surname>Bastari</surname><given-names>A</given-names></name><name name-style="western"><surname>Bavestrello</surname><given-names>G</given-names></name><name name-style="western"><surname>Bertolino</surname><given-names>M</given-names></name><name name-style="western"><surname>Horcajadas</surname><given-names>SB</given-names></name><name name-style="western"><surname>Pansini</surname><given-names>M</given-names></name><name name-style="western"><surname>Makapedua</surname><given-names>DM</given-names></name><name name-style="western"><surname>Cerrano</surname><given-names>C</given-names></name></person-group> (<year>2017</year>) <article-title>Demosponge diversity from North Sulawesi, with the description of six new species.</article-title><source>ZooKeys</source><volume>680</volume>: <fpage>105</fpage>–<lpage>150</lpage>. <ext-link xlink:href="10.3897/zookeys.680.12135" ext-link-type="doi" xlink:type="simple">https://doi.org/10.3897/zookeys.680.12135</ext-link></mixed-citation></ref><ref id="B22"><mixed-citation xmlns:xlink="http://www.w3.org/1999/xlink" xlink:type="simple"><person-group><name name-style="western"><surname>de Laubenfels</surname><given-names>MW</given-names></name></person-group> (<year>1954</year>) <source>The Sponges of the West-Central Pacific.</source><publisher-name>Oregon State College</publisher-name>, <publisher-loc>Oregon</publisher-loc>, <size units="page">336 pp</size>. <ext-link xlink:href="10.5962/bhl.title.6516" ext-link-type="doi" xlink:type="simple">https://doi.org/10.5962/bhl.title.6516</ext-link> [accessed 10-09-2019]</mixed-citation></ref><ref id="B35"><mixed-citation xmlns:xlink="http://www.w3.org/1999/xlink" xlink:type="simple"><person-group><name name-style="western"><surname>Fromont</surname><given-names>J</given-names></name></person-group> (<year>1993</year>) <article-title>Descriptions of species of the <tp:taxon-name><tp:taxon-name-part taxon-name-part-type="order">Haplosclerida</tp:taxon-name-part></tp:taxon-name> (<tp:taxon-name><tp:taxon-name-part taxon-name-part-type="phylum">Porifera</tp:taxon-name-part></tp:taxon-name>: <tp:taxon-name><tp:taxon-name-part taxon-name-part-type="class">Demospongiae</tp:taxon-name-part></tp:taxon-name>) occurring in tropical waters of the Great Barrier Reef.</article-title><source>The Beagle, Records of the Northern Territory Museum of Arts and Sciences</source><volume>10</volume>: <fpage>7</fpage>–<lpage>40</lpage>. <ext-link xlink:href="10.5962/p.271278" ext-link-type="doi" xlink:type="simple">https://doi.org/10.5962/p.271278</ext-link> [accessed 22-04-2021]</mixed-citation></ref></ref-list></tp:taxon-treatment>
