# Supplementary material for: ﻿Preliminary study of marine sponges (Porifera) in the littoral of Spermonde Archipelago, Indonesia
Source: Zookeys. 2024 Aug 1;1208:275–313. doi: 10.3897/zookeys.1208.113603 (PMC11310579; doi:10.3897/zookeys.1208.113603)
Supplement: XML Treatment for Petrosia (Petrosia) hoeksemai [file zookeys.1208.113603-treatment13.xml]

<!DOCTYPE tp:taxon-treatment
  PUBLIC "-//TaxonX//DTD Taxonomic Treatment Publishing DTD v0 20100105//EN" "tax-treatment-NSO.dtd">
<tp:taxon-treatment xmlns:tp="http://www.plazi.org/taxpub"><tp:treatment-meta><kwd-group><label>Taxon classification</label><kwd>
                  <named-content content-type="kingdom">Animalia</named-content>
                </kwd><kwd>
                  <named-content content-type="order">Haplosclerida</named-content>
                </kwd><kwd>
                  <named-content content-type="family">Petrosiidae</named-content>
                </kwd></kwd-group><mixed-citation publication-type="journal"><person-group><name><surname>Putra</surname><given-names>Singgih Afifa</given-names></name><name><surname>Ambo-Rappe</surname><given-names>Rohani</given-names></name><name><surname>Jompa</surname><given-names>Jamaluddin</given-names></name><name><surname>de Voogd</surname><given-names>Nicole J.</given-names></name></person-group><article-title>﻿Preliminary study of marine sponges (<tp:taxon-name><tp:taxon-name-part taxon-name-part-type="phylum">Porifera</tp:taxon-name-part></tp:taxon-name>) in the littoral of Spermonde Archipelago, Indonesia</article-title><source>Zookeys</source><day>01</day><month>08</month><year>2024</year><volume>1208</volume><fpage>275</fpage><lpage>313</lpage><pub-id pub-id-type="doi">10.3897/zookeys.1208.113603</pub-id></mixed-citation></tp:treatment-meta><tp:nomenclature><label>﻿</label><tp:taxon-name><object-id xmlns:xlink="http://www.w3.org/1999/xlink" content-type="arpha" xlink:type="simple">5949209D-2A86-5D1D-8E5E-A89C06ABF5CF</object-id><tp:taxon-name-part taxon-name-part-type="genus" reg="Petrosia">Petrosia</tp:taxon-name-part> (<tp:taxon-name-part taxon-name-part-type="subgenus" reg="Petrosia">Petrosia</tp:taxon-name-part>) <tp:taxon-name-part taxon-name-part-type="species" reg="hoeksemai">hoeksemai</tp:taxon-name-part></tp:taxon-name><tp:taxon-authority>de Voogd &amp; van Soest, 2002</tp:taxon-authority><xref ref-type="fig" rid="F12">Fig. 12</xref></tp:nomenclature><tp:treatment-sec sec-type="Diagnostic features" id="SECID0EYWAG"><title>Diagnostic features.</title><p>The sponge is thick, massive, and encrusting with rugose surface. Color brown outside, cream inside, and turning blackish brown after preservation. Choanosomal skeleton shows pauci-multispicular spicule tracts. Three sizes of oxeas, primary oxeas 182.3–272.9 (219.6) × 10.8–19.2 (14.6) µm (<italic>n</italic> = 28), secondary oxeas 126.4–221.7 (173.6) × 6.7–11.4 (8.7) µm (<italic>n</italic> = 32), and tertiary oxeas 58–123.9 (83.1) × 5.6–10.5 (7.5) µm (<italic>n</italic> = 28).</p><p>Seven species of <italic><tp:taxon-name><tp:taxon-name-part taxon-name-part-type="genus" reg="Petrosia">Petrosia</tp:taxon-name-part></tp:taxon-name></italic> have been reported from the Spermonde Archipelago, i.e., <tp:taxon-name><tp:taxon-name-part taxon-name-part-type="genus" reg="Petrosia">Petrosia</tp:taxon-name-part> (<tp:taxon-name-part taxon-name-part-type="subgenus" reg="Petrosia">Petrosia</tp:taxon-name-part>) <tp:taxon-name-part taxon-name-part-type="species" reg="hoeksemai">hoeksemai</tp:taxon-name-part></tp:taxon-name> de Voogd &amp; van Soest, 2002, <tp:taxon-name><tp:taxon-name-part taxon-name-part-type="genus" reg="Petrosia">Petrosia</tp:taxon-name-part> (<tp:taxon-name-part taxon-name-part-type="subgenus" reg="Petrosia">Petrosia</tp:taxon-name-part>) <tp:taxon-name-part taxon-name-part-type="species" reg="alfiani">alfiani</tp:taxon-name-part></tp:taxon-name> de Voogd &amp; van Soest, 2002, <tp:taxon-name><tp:taxon-name-part taxon-name-part-type="genus" reg="Petrosia">Petrosia</tp:taxon-name-part> (<tp:taxon-name-part taxon-name-part-type="subgenus" reg="Petrosia">Petrosia</tp:taxon-name-part>) <tp:taxon-name-part taxon-name-part-type="species" reg="lignosa">lignosa</tp:taxon-name-part></tp:taxon-name> Wilson, 1925, <tp:taxon-name><tp:taxon-name-part taxon-name-part-type="genus" reg="Petrosia">Petrosia</tp:taxon-name-part> (<tp:taxon-name-part taxon-name-part-type="subgenus" reg="Petrosia">Petrosia</tp:taxon-name-part>) <tp:taxon-name-part taxon-name-part-type="species" reg="nigricans">nigricans</tp:taxon-name-part></tp:taxon-name> Lindgren, 1897, <tp:taxon-name><tp:taxon-name-part taxon-name-part-type="genus" reg="Petrosia">Petrosia</tp:taxon-name-part> (<tp:taxon-name-part taxon-name-part-type="subgenus" reg="Petrosia">Petrosia</tp:taxon-name-part>) <tp:taxon-name-part taxon-name-part-type="species" reg="plana">plana</tp:taxon-name-part></tp:taxon-name> Wilson, 1925, <tp:taxon-name><tp:taxon-name-part taxon-name-part-type="genus" reg="Petrosia">Petrosia</tp:taxon-name-part> (<tp:taxon-name-part taxon-name-part-type="subgenus" reg="Strongylophora">Strongylophora</tp:taxon-name-part>) <tp:taxon-name-part taxon-name-part-type="species" reg="cortica">cortica</tp:taxon-name-part></tp:taxon-name> (Wilson, 1925), and <tp:taxon-name><tp:taxon-name-part taxon-name-part-type="genus" reg="Petrosia">Petrosia</tp:taxon-name-part> (<tp:taxon-name-part taxon-name-part-type="subgenus" reg="Strongylophora">Strongylophora</tp:taxon-name-part>) <tp:taxon-name-part taxon-name-part-type="species" reg="strongylata">strongylata</tp:taxon-name-part></tp:taxon-name> (Thiele, 1903). Two species were originally described from this area, <tp:taxon-name><tp:taxon-name-part taxon-name-part-type="genus" reg="Petrosia">Petrosia</tp:taxon-name-part> (<tp:taxon-name-part taxon-name-part-type="subgenus" reg="Petrosia">Petrosia</tp:taxon-name-part>) <tp:taxon-name-part taxon-name-part-type="species" reg="alfiani">alfiani</tp:taxon-name-part></tp:taxon-name> and <tp:taxon-name><tp:taxon-name-part taxon-name-part-type="genus" reg="Petrosia">Petrosia</tp:taxon-name-part> (<tp:taxon-name-part taxon-name-part-type="subgenus" reg="Petrosia">Petrosia</tp:taxon-name-part>) <tp:taxon-name-part taxon-name-part-type="species" reg="hoeksemai">hoeksemai</tp:taxon-name-part></tp:taxon-name> (<xref ref-type="bibr" rid="B26">de Voogd and van Soest 2002</xref>). Our specimen shows slightly bigger secondary and tertiary oxeas compare to the de Voogd &amp; van Soest (2002) specimen. Comparison of spicules measurement between Indonesian <italic><tp:taxon-name><tp:taxon-name-part taxon-name-part-type="genus" reg="Petrosia">Petrosia</tp:taxon-name-part></tp:taxon-name></italic> specimen are shown in Table <xref ref-type="table" rid="T1">1</xref>.</p><fig id="F12" position="float" orientation="portrait"><object-id xmlns:xlink="http://www.w3.org/1999/xlink" content-type="doi" xlink:type="simple">10.3897/zookeys.1208.113603.figure12</object-id><object-id xmlns:xlink="http://www.w3.org/1999/xlink" content-type="arpha" xlink:type="simple">F0ADF597-899F-5C57-8D7F-D889B761AA10</object-id><label>Figure 12.</label><caption><p><tp:taxon-name><tp:taxon-name-part taxon-name-part-type="genus" reg="Petrosia">Petrosia</tp:taxon-name-part> (<tp:taxon-name-part taxon-name-part-type="subgenus" reg="Petrosia">Petrosia</tp:taxon-name-part>) <tp:taxon-name-part taxon-name-part-type="species" reg="hoeksemai">hoeksemai</tp:taxon-name-part></tp:taxon-name> de Voogd &amp; van Soest, 2002 <bold>a</bold> habitus in situ at Samalona Island, the Spermonde Archipelago (photograph by SAP) <bold>b</bold> three sizes of oxeas.</p></caption><graphic xmlns:xlink="http://www.w3.org/1999/xlink" xlink:href="zookeys-1208-275_article-113603__-g012.jpg" position="float" orientation="portrait" xlink:type="simple" id="oo_1106234.jpg"><uri content-type="original_file" xlink:type="simple">https://binary.pensoft.net/fig/1106234</uri></graphic></fig><table-wrap id="T1" position="float" orientation="portrait"><label>Table 1.</label><caption><p>Comparison of spicule measurements (µm) in specimens of <tp:taxon-name><tp:taxon-name-part taxon-name-part-type="genus" reg="Petrosia">Petrosia</tp:taxon-name-part> (<tp:taxon-name-part taxon-name-part-type="subgenus" reg="Petrosia">Petrosia</tp:taxon-name-part>)</tp:taxon-name> and <tp:taxon-name><tp:taxon-name-part taxon-name-part-type="genus" reg="Petrosia">Petrosia</tp:taxon-name-part> (<tp:taxon-name-part taxon-name-part-type="subgenus" reg="Strongylophora">Strongylophora</tp:taxon-name-part>)</tp:taxon-name> from Indonesia.</p></caption><table id="TID0EZ2DI" rules="all"><tbody><tr><th rowspan="1" colspan="1">Species</th><th rowspan="1" colspan="1">Oxeas/ Strongyles 1</th><th rowspan="1" colspan="1">Oxeas/ Strongyles 2</th><th rowspan="1" colspan="1">Oxeas/ Strongyles 3</th><th rowspan="1" colspan="1">Reference</th></tr><tr><td rowspan="1" colspan="1">
                        <tp:taxon-name><tp:taxon-name-part taxon-name-part-type="genus" reg="Petrosia">Petrosia</tp:taxon-name-part> (<tp:taxon-name-part taxon-name-part-type="subgenus" reg="Petrosia">Petrosia</tp:taxon-name-part>) <tp:taxon-name-part taxon-name-part-type="species" reg="hoeksemai">hoeksemai</tp:taxon-name-part></tp:taxon-name>
                      </td><td rowspan="1" colspan="1">182.3–272.9 × 10.8–19.2</td><td rowspan="1" colspan="1">126.4–221.7 × 6.7–11.4</td><td rowspan="1" colspan="1">58–123.9 × 5.6–10.5</td><td rowspan="1" colspan="1">This study</td></tr><tr><td rowspan="1" colspan="1">
                        <tp:taxon-name><tp:taxon-name-part taxon-name-part-type="genus" reg="Petrosia">Petrosia</tp:taxon-name-part> (<tp:taxon-name-part taxon-name-part-type="subgenus" reg="Petrosia">Petrosia</tp:taxon-name-part>) <tp:taxon-name-part taxon-name-part-type="species" reg="hoeksemai">hoeksemai</tp:taxon-name-part></tp:taxon-name>
                      </td><td rowspan="1" colspan="1">240–305 × 10–20</td><td rowspan="1" colspan="1">90–130 × 7–12</td><td rowspan="1" colspan="1">40–75 × 5–9</td><td rowspan="1" colspan="1">(<xref ref-type="bibr" rid="B26">de Voogd and van Soest 2002</xref>)</td></tr><tr><td rowspan="1" colspan="1">
                        <tp:taxon-name><tp:taxon-name-part taxon-name-part-type="genus" reg="Petrosia">Petrosia</tp:taxon-name-part> (<tp:taxon-name-part taxon-name-part-type="subgenus" reg="Petrosia">Petrosia</tp:taxon-name-part>) <tp:taxon-name-part taxon-name-part-type="species" reg="alfiani">alfiani</tp:taxon-name-part></tp:taxon-name>
                      </td><td rowspan="1" colspan="1">183–253 × 10–15</td><td rowspan="1" colspan="1">106–153 × 7–14</td><td rowspan="1" colspan="1">60–70 × 6–7</td><td rowspan="1" colspan="1">(<xref ref-type="bibr" rid="B26">de Voogd and van Soest 2002</xref>)</td></tr><tr><td rowspan="1" colspan="1">
                        <tp:taxon-name><tp:taxon-name-part taxon-name-part-type="genus" reg="Petrosia">Petrosia</tp:taxon-name-part> (<tp:taxon-name-part taxon-name-part-type="subgenus" reg="Petrosia">Petrosia</tp:taxon-name-part>) <tp:taxon-name-part taxon-name-part-type="species" reg="lignosa">lignosa</tp:taxon-name-part></tp:taxon-name>
                      </td><td rowspan="1" colspan="1">230–300 × 14–18</td><td rowspan="1" colspan="1">75–150 × 10–13</td><td rowspan="1" colspan="1">35–65 × 7–10</td><td rowspan="1" colspan="1">(<xref ref-type="bibr" rid="B26">de Voogd and van Soest 2002</xref>)</td></tr><tr><td rowspan="1" colspan="1">
                        <tp:taxon-name><tp:taxon-name-part taxon-name-part-type="genus" reg="Petrosia">Petrosia</tp:taxon-name-part> (<tp:taxon-name-part taxon-name-part-type="subgenus" reg="Petrosia">Petrosia</tp:taxon-name-part>) <tp:taxon-name-part taxon-name-part-type="species" reg="nigricans">nigricans</tp:taxon-name-part></tp:taxon-name>
                      </td><td rowspan="1" colspan="1">240–305 × 8–16</td><td rowspan="1" colspan="1">120–188 × 9–10</td><td rowspan="1" colspan="1">57–85 × 5</td><td rowspan="1" colspan="1">(<xref ref-type="bibr" rid="B26">de Voogd and van Soest 2002</xref>)</td></tr><tr><td rowspan="1" colspan="1">
                        <tp:taxon-name><tp:taxon-name-part taxon-name-part-type="genus" reg="Petrosia">Petrosia</tp:taxon-name-part> (<tp:taxon-name-part taxon-name-part-type="subgenus" reg="Petrosia">Petrosia</tp:taxon-name-part>) <tp:taxon-name-part taxon-name-part-type="species" reg="plana">plana</tp:taxon-name-part></tp:taxon-name>
                      </td><td rowspan="1" colspan="1">190–290 × 7–14</td><td rowspan="1" colspan="1">95–130 × 7–9.5</td><td rowspan="1" colspan="1">43–75 × 5–9</td><td rowspan="1" colspan="1">(<xref ref-type="bibr" rid="B26">de Voogd and van Soest 2002</xref>)</td></tr><tr><td rowspan="1" colspan="1">
                        <tp:taxon-name><tp:taxon-name-part taxon-name-part-type="genus" reg="Petrosia">Petrosia</tp:taxon-name-part> (<tp:taxon-name-part taxon-name-part-type="subgenus" reg="Strongylophora">Strongylophora</tp:taxon-name-part>) <tp:taxon-name-part taxon-name-part-type="species" reg="cortica">cortica</tp:taxon-name-part></tp:taxon-name>
                      </td><td rowspan="1" colspan="1">300–360 × 11–14</td><td rowspan="1" colspan="1">80–200 × 11–14</td><td rowspan="1" colspan="1">21–50 × 3–9</td><td rowspan="1" colspan="1">(<xref ref-type="bibr" rid="B26">de Voogd and van Soest 2002</xref>)</td></tr><tr><td rowspan="1" colspan="1">
                        <tp:taxon-name><tp:taxon-name-part taxon-name-part-type="genus" reg="Petrosia">Petrosia</tp:taxon-name-part> (<tp:taxon-name-part taxon-name-part-type="subgenus" reg="Strongylophora">Strongylophora</tp:taxon-name-part>) <tp:taxon-name-part taxon-name-part-type="species" reg="strongylata">strongylata</tp:taxon-name-part></tp:taxon-name>
                      </td><td rowspan="1" colspan="1">326 × 18</td><td rowspan="1" colspan="1">95–145 × 10–12</td><td rowspan="1" colspan="1">44–60 × 8–12</td><td rowspan="1" colspan="1">(<xref ref-type="bibr" rid="B26">de Voogd and van Soest 2002</xref>)</td></tr></tbody></table></table-wrap></tp:treatment-sec><tp:treatment-sec sec-type="distribution" id="SECID0EHHBG"><title>Distribution and ecology.</title><p>Samalona Island, the Spermonde Archipelago, attached vertically; reef flat; also reported from north Sulawesi (<xref ref-type="bibr" rid="B26">de Voogd and van Soest 2002</xref>).</p></tp:treatment-sec><ref-list><ref id="B26"><mixed-citation xmlns:xlink="http://www.w3.org/1999/xlink" xlink:type="simple"><person-group><name name-style="western"><surname>de Voogd</surname><given-names>NJ</given-names></name><name name-style="western"><surname>van Soest</surname><given-names>RWM</given-names></name></person-group> (<year>2002</year>) <article-title>Indonesian sponges of the genus <italic><tp:taxon-name><tp:taxon-name-part taxon-name-part-type="genus">Petrosia</tp:taxon-name-part></tp:taxon-name></italic> Vosmaer (<tp:taxon-name><tp:taxon-name-part taxon-name-part-type="class">Demospongiae</tp:taxon-name-part></tp:taxon-name>: <tp:taxon-name><tp:taxon-name-part taxon-name-part-type="order">Haplosclerida</tp:taxon-name-part></tp:taxon-name>).</article-title><source>Zoologische Mededelingen (Leiden)</source><volume>76</volume>: <fpage>193</fpage>–<lpage>209</lpage>. <ext-link xlink:href="https://hdl.handle.net/11245/1.197534" ext-link-type="uri" xlink:type="simple">https://hdl.handle.net/11245/1.197534</ext-link> [accessed 13-10-2019]</mixed-citation></ref></ref-list></tp:taxon-treatment>
