# Supplementary material for: ﻿Preliminary study of marine sponges (Porifera) in the littoral of Spermonde Archipelago, Indonesia
Source: Zookeys. 2024 Aug 1;1208:275–313. doi: 10.3897/zookeys.1208.113603 (PMC11310579; doi:10.3897/zookeys.1208.113603)
Supplement: XML Treatment for Lissodendoryx (Waldoschmittia) schmidti [file zookeys.1208.113603-treatment14.xml]

<!DOCTYPE tp:taxon-treatment
  PUBLIC "-//TaxonX//DTD Taxonomic Treatment Publishing DTD v0 20100105//EN" "tax-treatment-NSO.dtd">
<tp:taxon-treatment xmlns:tp="http://www.plazi.org/taxpub"><tp:treatment-meta><kwd-group><label>Taxon classification</label><kwd>
                  <named-content content-type="kingdom">Animalia</named-content>
                </kwd><kwd>
                  <named-content content-type="order">Poecilosclerida</named-content>
                </kwd><kwd>
                  <named-content content-type="family">Coelosphaeridea</named-content>
                </kwd></kwd-group><mixed-citation publication-type="journal"><person-group><name><surname>Putra</surname><given-names>Singgih Afifa</given-names></name><name><surname>Ambo-Rappe</surname><given-names>Rohani</given-names></name><name><surname>Jompa</surname><given-names>Jamaluddin</given-names></name><name><surname>de Voogd</surname><given-names>Nicole J.</given-names></name></person-group><article-title>﻿Preliminary study of marine sponges (<tp:taxon-name><tp:taxon-name-part taxon-name-part-type="phylum">Porifera</tp:taxon-name-part></tp:taxon-name>) in the littoral of Spermonde Archipelago, Indonesia</article-title><source>Zookeys</source><day>01</day><month>08</month><year>2024</year><volume>1208</volume><fpage>275</fpage><lpage>313</lpage><pub-id pub-id-type="doi">10.3897/zookeys.1208.113603</pub-id></mixed-citation></tp:treatment-meta><tp:nomenclature><label>﻿</label><tp:taxon-name><object-id xmlns:xlink="http://www.w3.org/1999/xlink" content-type="arpha" xlink:type="simple">1195CF22-CD2C-5010-AFCD-66F785083261</object-id><tp:taxon-name-part taxon-name-part-type="genus" reg="Lissodendoryx">Lissodendoryx</tp:taxon-name-part> (<tp:taxon-name-part taxon-name-part-type="subgenus" reg="Waldoschmittia">Waldoschmittia</tp:taxon-name-part>) <tp:taxon-name-part taxon-name-part-type="species" reg="schmidti">schmidti</tp:taxon-name-part></tp:taxon-name><tp:taxon-authority>(Ridley, 1884)</tp:taxon-authority><xref ref-type="fig" rid="F13">Fig. 13</xref></tp:nomenclature><tp:treatment-sec sec-type="Diagnostic features" id="SECID0EIKBG"><title>Diagnostic features.</title><p>Ectosome is formed of tangentially arranged tylotes and ascending bundles in a plumose arrangement. Main skeleton is an irregular reticulation of oxeas, with triangular meshes of spicules. Microscleres are isochelas and sigmas (<xref ref-type="bibr" rid="B40">Hofman and van Soest 1995</xref>).</p><fig id="F13" position="float" orientation="portrait"><object-id xmlns:xlink="http://www.w3.org/1999/xlink" content-type="doi" xlink:type="simple">10.3897/zookeys.1208.113603.figure13</object-id><object-id xmlns:xlink="http://www.w3.org/1999/xlink" content-type="arpha" xlink:type="simple">C89D62DA-3981-5326-933A-6C40F909881F</object-id><label>Figure 13.</label><caption><p><tp:taxon-name><tp:taxon-name-part taxon-name-part-type="genus" reg="Lissodendoryx">Lissodendoryx</tp:taxon-name-part> (<tp:taxon-name-part taxon-name-part-type="subgenus" reg="Waldoschmittia">Waldoschmittia</tp:taxon-name-part>) <tp:taxon-name-part taxon-name-part-type="species" reg="schmidti">schmidti</tp:taxon-name-part></tp:taxon-name> (Ridley, 1884) (CEL079) <bold>a</bold> SEM images of isochelae <bold>b</bold> sigma <bold>c</bold> tylote <bold>d</bold> oxea.</p></caption><graphic xmlns:xlink="http://www.w3.org/1999/xlink" xlink:href="zookeys-1208-275_article-113603__-g013.jpg" position="float" orientation="portrait" xlink:type="simple" id="oo_1106235.jpg"><uri content-type="original_file" xlink:type="simple">https://binary.pensoft.net/fig/1106235</uri></graphic></fig></tp:treatment-sec><tp:treatment-sec sec-type="distribution" id="SECID0EVLBG"><title>Distribution and ecology.</title><p>This species also known from mesophotic zone. Previously recorded from Cochin-China, East Africa, Hawaii, Red Sea, Seychelles, and South Australia. In parts of Indonesia it was recorded from Ternate, Banda Sea, Aru Island (Arafura Sea), Flores, Jedan Island, East Java, and Sumba (<xref ref-type="bibr" rid="B40">Hofman and van Soest 1995</xref>). Our specimen is the first record for the Spermonde Archipelago, Lumulumu Island; reef flat.</p></tp:treatment-sec><ref-list><ref id="B40"><mixed-citation xmlns:xlink="http://www.w3.org/1999/xlink" xlink:type="simple"><person-group><name name-style="western"><surname>Hofman</surname><given-names>CC</given-names></name><name name-style="western"><surname>van Soest</surname><given-names>RWM</given-names></name></person-group> (<year>1995</year>) <article-title><italic><tp:taxon-name><tp:taxon-name-part taxon-name-part-type="genus">Lissodendoryx</tp:taxon-name-part></tp:taxon-name></italic> species of the Indo-Malayan Archipelago (<tp:taxon-name><tp:taxon-name-part taxon-name-part-type="class">Demospongiae</tp:taxon-name-part></tp:taxon-name>: <tp:taxon-name><tp:taxon-name-part taxon-name-part-type="order">Poecilosclerida</tp:taxon-name-part></tp:taxon-name>).</article-title><source>Beaufortia</source><volume>45</volume>: <fpage>77</fpage>–<lpage>103</lpage>. <ext-link xlink:href="https://repository.naturalis.nl/pub/505066" ext-link-type="uri" xlink:type="simple">https://repository.naturalis.nl/pub/505066</ext-link></mixed-citation></ref></ref-list></tp:taxon-treatment>
