# Supplementary material for: ﻿Preliminary study of marine sponges (Porifera) in the littoral of Spermonde Archipelago, Indonesia
Source: Zookeys. 2024 Aug 1;1208:275–313. doi: 10.3897/zookeys.1208.113603 (PMC11310579; doi:10.3897/zookeys.1208.113603)
Supplement: XML Treatment for Iotrochota baculifera [file zookeys.1208.113603-treatment15.xml]

<!DOCTYPE tp:taxon-treatment
  PUBLIC "-//TaxonX//DTD Taxonomic Treatment Publishing DTD v0 20100105//EN" "tax-treatment-NSO.dtd">
<tp:taxon-treatment xmlns:tp="http://www.plazi.org/taxpub"><tp:treatment-meta><kwd-group><label>Taxon classification</label><kwd>
                  <named-content content-type="kingdom">Animalia</named-content>
                </kwd><kwd>
                  <named-content content-type="order">Poecilosclerida</named-content>
                </kwd><kwd>
                  <named-content content-type="family">Iotrochotidae</named-content>
                </kwd></kwd-group><mixed-citation publication-type="journal"><person-group><name><surname>Putra</surname><given-names>Singgih Afifa</given-names></name><name><surname>Ambo-Rappe</surname><given-names>Rohani</given-names></name><name><surname>Jompa</surname><given-names>Jamaluddin</given-names></name><name><surname>de Voogd</surname><given-names>Nicole J.</given-names></name></person-group><article-title>﻿Preliminary study of marine sponges (<tp:taxon-name><tp:taxon-name-part taxon-name-part-type="phylum">Porifera</tp:taxon-name-part></tp:taxon-name>) in the littoral of Spermonde Archipelago, Indonesia</article-title><source>Zookeys</source><day>01</day><month>08</month><year>2024</year><volume>1208</volume><fpage>275</fpage><lpage>313</lpage><pub-id pub-id-type="doi">10.3897/zookeys.1208.113603</pub-id></mixed-citation></tp:treatment-meta><tp:nomenclature><label>﻿</label><tp:taxon-name>
                <object-id xmlns:xlink="http://www.w3.org/1999/xlink" content-type="arpha" xlink:type="simple">F073D4A3-3FFA-5BEC-A3F9-734601B94DD6</object-id>
                <tp:taxon-name-part taxon-name-part-type="genus" reg="Iotrochota">Iotrochota</tp:taxon-name-part>
                <tp:taxon-name-part taxon-name-part-type="species" reg="baculifera">baculifera</tp:taxon-name-part>
              </tp:taxon-name><tp:taxon-authority>Ridley, 1884</tp:taxon-authority><xref ref-type="fig" rid="F14">Fig. 14</xref></tp:nomenclature><tp:treatment-sec sec-type="Diagnostic features" id="SECID0E5NBG"><title>Diagnostic features.</title><p>Black, thin, encrusting with rough surface, and boring. Choanosomal skeleton show multispicular reticulation. Spicule arrangements are styles 157.9–212.5 (191.7) × 7.4–15.9 (11.4) µm (<italic>n</italic> = 25), strongyles 248–287.6 (266.6) × 3.6–7.8 (6.7) µm (<italic>n</italic> = 25), with microsclere birotulate chelae, 13.9–17.3 (15.4) µm (<italic>n</italic> = 21). <italic><tp:taxon-name><tp:taxon-name-part taxon-name-part-type="genus" reg="Iotrochota">Iotrochota</tp:taxon-name-part><tp:taxon-name-part taxon-name-part-type="species" reg="baculifera">baculifera</tp:taxon-name-part></tp:taxon-name></italic> has similar coloration with <italic><tp:taxon-name><tp:taxon-name-part taxon-name-part-type="genus" reg="Iotrochota">Iotrochota</tp:taxon-name-part><tp:taxon-name-part taxon-name-part-type="species" reg="purpurea">purpurea</tp:taxon-name-part></tp:taxon-name></italic> (Bowerbank, 1875) and <italic><tp:taxon-name><tp:taxon-name-part taxon-name-part-type="genus" reg="Iotrochota">Iotrochota</tp:taxon-name-part><tp:taxon-name-part taxon-name-part-type="species" reg="nigra">nigra</tp:taxon-name-part></tp:taxon-name></italic> (Baer, 1906). Table <xref ref-type="table" rid="T2">2</xref> shows the comparison of the spicule measurements of these species.</p><fig id="F14" position="float" orientation="portrait"><object-id xmlns:xlink="http://www.w3.org/1999/xlink" content-type="doi" xlink:type="simple">10.3897/zookeys.1208.113603.figure14</object-id><object-id xmlns:xlink="http://www.w3.org/1999/xlink" content-type="arpha" xlink:type="simple">262BBA72-28C4-57E9-9A45-07A7F1BFBB32</object-id><label>Figure 14.</label><caption><p><italic><tp:taxon-name><tp:taxon-name-part taxon-name-part-type="genus" reg="Iotrochota">Iotrochota</tp:taxon-name-part><tp:taxon-name-part taxon-name-part-type="species" reg="baculifera">baculifera</tp:taxon-name-part></tp:taxon-name></italic> Ridley, 1884 <bold>a</bold> habitus in situ at Samalona Island, the Spermonde Archipelago (photograph by SAP) <bold>b</bold> birotulate chelae <bold>c</bold> styles.</p></caption><graphic xmlns:xlink="http://www.w3.org/1999/xlink" xlink:href="zookeys-1208-275_article-113603__-g014.jpg" position="float" orientation="portrait" xlink:type="simple" id="oo_1106236.jpg"><uri content-type="original_file" xlink:type="simple">https://binary.pensoft.net/fig/1106236</uri></graphic></fig><table-wrap id="T2" position="float" orientation="portrait"><label>Table 2.</label><caption><p>Comparison of spicule measurements (µm) in specimens of <italic><tp:taxon-name><tp:taxon-name-part taxon-name-part-type="genus" reg="Iotrochota">Iotrochota</tp:taxon-name-part><tp:taxon-name-part taxon-name-part-type="species" reg="baculifera">baculifera</tp:taxon-name-part></tp:taxon-name></italic>, <italic><tp:taxon-name><tp:taxon-name-part taxon-name-part-type="genus" reg="Iotrochota">Iotrochota</tp:taxon-name-part><tp:taxon-name-part taxon-name-part-type="species" reg="purpurea">purpurea</tp:taxon-name-part></tp:taxon-name></italic>, and <italic><tp:taxon-name><tp:taxon-name-part taxon-name-part-type="genus" reg="Iotrochota">Iotrochota</tp:taxon-name-part><tp:taxon-name-part taxon-name-part-type="species" reg="nigra">nigra</tp:taxon-name-part></tp:taxon-name></italic>.</p></caption><table id="TID0ECFAK" rules="all"><tbody><tr><th rowspan="1" colspan="1">Species</th><th rowspan="1" colspan="1">Styles</th><th rowspan="1" colspan="1">Strongyles</th><th rowspan="1" colspan="1">Birotulates</th><th rowspan="1" colspan="1">Reference</th></tr><tr><td rowspan="1" colspan="1">
                        <italic>
                          <tp:taxon-name><tp:taxon-name-part taxon-name-part-type="genus" reg="Iotrochota">Iotrochota</tp:taxon-name-part><tp:taxon-name-part taxon-name-part-type="species" reg="baculifera">baculifera</tp:taxon-name-part></tp:taxon-name>
                        </italic>
                      </td><td rowspan="1" colspan="1">157.9–212.5 (191.7) × 7.4–15.9 (11.4)</td><td rowspan="1" colspan="1">248–287.6 (266.6) × 3.6–7.8 (6.7)</td><td rowspan="1" colspan="1">13.9–17.3</td><td rowspan="1" colspan="1">This study</td></tr><tr><td rowspan="1" colspan="1">
                        <italic>
                          <tp:taxon-name><tp:taxon-name-part taxon-name-part-type="genus" reg="Iotrochota">Iotrochota</tp:taxon-name-part><tp:taxon-name-part taxon-name-part-type="species" reg="baculifera">baculifera</tp:taxon-name-part></tp:taxon-name>
                        </italic>
                      </td><td rowspan="1" colspan="1">200 × 9.5–12.7</td><td rowspan="1" colspan="1">220–280 × 6.3</td><td rowspan="1" colspan="1">16</td><td rowspan="1" colspan="1">(<xref ref-type="bibr" rid="B72">Ridley 1884</xref>)</td></tr><tr><td rowspan="1" colspan="1">
                        <italic>
                          <tp:taxon-name><tp:taxon-name-part taxon-name-part-type="genus" reg="Iotrochota">Iotrochota</tp:taxon-name-part><tp:taxon-name-part taxon-name-part-type="species" reg="baculifera">baculifera</tp:taxon-name-part></tp:taxon-name>
                        </italic>
                      </td><td rowspan="1" colspan="1">125–180 × 5.5–7.5</td><td rowspan="1" colspan="1">225–255 × 3.5–5</td><td rowspan="1" colspan="1">13–16.5</td><td rowspan="1" colspan="1">(<xref ref-type="bibr" rid="B9">Bergquist 1965</xref>)</td></tr><tr><td rowspan="1" colspan="1">
                        <italic>
                          <tp:taxon-name><tp:taxon-name-part taxon-name-part-type="genus" reg="Iotrochota">Iotrochota</tp:taxon-name-part><tp:taxon-name-part taxon-name-part-type="species" reg="baculifera">baculifera</tp:taxon-name-part></tp:taxon-name>
                        </italic>
                      </td><td rowspan="1" colspan="1">168–189 (175) × 4–8 (6)</td><td rowspan="1" colspan="1">201–243 (225) × 4–6 (4)</td><td rowspan="1" colspan="1">12</td><td rowspan="1" colspan="1">(<xref ref-type="bibr" rid="B87">Thomas 1973</xref>)</td></tr><tr><td rowspan="1" colspan="1">
                        <italic>
                          <tp:taxon-name><tp:taxon-name-part taxon-name-part-type="genus" reg="Iotrochota">Iotrochota</tp:taxon-name-part><tp:taxon-name-part taxon-name-part-type="species" reg="baculifera">baculifera</tp:taxon-name-part></tp:taxon-name>
                        </italic>
                      </td><td rowspan="1" colspan="1">145–170 (160) × 5–8.7 (7.5)</td><td rowspan="1" colspan="1">205–230 (220.9) × 2.5–5 (4)</td><td rowspan="1" colspan="1">12</td><td rowspan="1" colspan="1">(<xref ref-type="bibr" rid="B60">Núñez Pons et al. 2017</xref>)</td></tr><tr><td rowspan="1" colspan="1">
                        <italic>
                          <tp:taxon-name><tp:taxon-name-part taxon-name-part-type="genus" reg="Iotrochota">Iotrochota</tp:taxon-name-part><tp:taxon-name-part taxon-name-part-type="species" reg="purpurea">purpurea</tp:taxon-name-part></tp:taxon-name>
                        </italic>
                      </td><td rowspan="1" colspan="1">146–180(163) × 4–8(5)</td><td rowspan="1" colspan="1">-</td><td rowspan="1" colspan="1">16</td><td rowspan="1" colspan="1">(<xref ref-type="bibr" rid="B87">Thomas 1973</xref>)</td></tr><tr><td rowspan="1" colspan="1">
                        <italic>
                          <tp:taxon-name><tp:taxon-name-part taxon-name-part-type="genus" reg="Iotrochota">Iotrochota</tp:taxon-name-part><tp:taxon-name-part taxon-name-part-type="species" reg="purpurea">purpurea</tp:taxon-name-part></tp:taxon-name>
                        </italic>
                      </td><td rowspan="1" colspan="1">168 × 8</td><td rowspan="1" colspan="1">-</td><td rowspan="1" colspan="1">-</td><td rowspan="1" colspan="1">(<xref ref-type="bibr" rid="B89">Thomas 1991</xref>)</td></tr><tr><td rowspan="1" colspan="1">
                        <italic>
                          <tp:taxon-name><tp:taxon-name-part taxon-name-part-type="genus" reg="Iotrochota">Iotrochota</tp:taxon-name-part><tp:taxon-name-part taxon-name-part-type="species" reg="nigra">nigra</tp:taxon-name-part></tp:taxon-name>
                        </italic>
                      </td><td rowspan="1" colspan="1">170 × 6</td><td rowspan="1" colspan="1">-</td><td rowspan="1" colspan="1">-</td><td rowspan="1" colspan="1">(<xref ref-type="bibr" rid="B5">Baer 1906</xref>)</td></tr><tr><td rowspan="1" colspan="1">
                        <italic>
                          <tp:taxon-name><tp:taxon-name-part taxon-name-part-type="genus" reg="Iotrochota">Iotrochota</tp:taxon-name-part><tp:taxon-name-part taxon-name-part-type="species" reg="nigra">nigra</tp:taxon-name-part></tp:taxon-name>
                        </italic>
                      </td><td rowspan="1" colspan="1">230–269 (251) × 5 (5)</td><td rowspan="1" colspan="1">163–193(184) × 7(7)</td><td rowspan="1" colspan="1">17(17)</td><td rowspan="1" colspan="1">(<xref ref-type="bibr" rid="B77">Samaai et al. 2019</xref>)</td></tr></tbody></table></table-wrap></tp:treatment-sec><tp:treatment-sec sec-type="distribution" id="SECID0EP2BG"><title>Distribution and ecology.</title><p>Widespread from the Western Indian Ocean to Hawaii (<xref ref-type="bibr" rid="B60">Núñez Pons et al. 2017</xref>). Only two species of <italic><tp:taxon-name><tp:taxon-name-part taxon-name-part-type="genus" reg="Iotrochota">Iotrochota</tp:taxon-name-part></tp:taxon-name></italic> have been recorded from Spermonde Archipelago, <italic><tp:taxon-name><tp:taxon-name-part taxon-name-part-type="genus" reg="Iotrochota">Iotrochota</tp:taxon-name-part><tp:taxon-name-part taxon-name-part-type="species" reg="purpurea">purpurea</tp:taxon-name-part></tp:taxon-name></italic> and <italic><tp:taxon-name><tp:taxon-name-part taxon-name-part-type="genus" reg="Iotrochota">Iotrochota</tp:taxon-name-part><tp:taxon-name-part taxon-name-part-type="species" reg="baculifera">baculifera</tp:taxon-name-part></tp:taxon-name></italic> Ridley, 1884 (<xref ref-type="bibr" rid="B24">de Voogd 2005</xref>). Our specimen was found in the north-west of Samalona Island, the Spermonde Archipelago; reef flat.</p></tp:treatment-sec><ref-list><ref id="B72"><mixed-citation xmlns:xlink="http://www.w3.org/1999/xlink" xlink:type="simple"><person-group><name name-style="western"><surname>Ridley</surname><given-names>SO</given-names></name></person-group> (<year>1884</year>) Spongiida. Report on the Zoological Collections made in the Indo-Pacific Ocean during the Voyage of H.M.S. ‘Alert’, 1881–2. (British Museum (Natural History): London)., 366–482 [pls 39–43; 582–630, 53–54]. <ext-link xlink:href="http://www.marinespecies.org/aphia.php?p=sourcedetails&amp;id=8099" ext-link-type="uri" xlink:type="simple">http://www.marinespecies.org/aphia.php?p=sourcedetails&amp;id=8099</ext-link> [accessed 14-07-2021]</mixed-citation></ref><ref id="B9"><mixed-citation xmlns:xlink="http://www.w3.org/1999/xlink" xlink:type="simple"><person-group><name name-style="western"><surname>Bergquist</surname><given-names>PR</given-names></name></person-group> (<year>1965</year>) The Sponges of Micronesia, Part I. The Palau Archipelago. Pacific Science XIX: 123–204. <ext-link xlink:href="https://biostor.org/reference/234177" ext-link-type="uri" xlink:type="simple">https://biostor.org/reference/234177</ext-link></mixed-citation></ref><ref id="B87"><mixed-citation xmlns:xlink="http://www.w3.org/1999/xlink" xlink:type="simple"><person-group><name name-style="western"><surname>Thomas</surname><given-names>PA</given-names></name></person-group> (<year>1973</year>) <article-title>Marine <tp:taxon-name><tp:taxon-name-part taxon-name-part-type="class">Demospongiae</tp:taxon-name-part></tp:taxon-name> of Mahe Island in the Seychelles Bank (Indian Ocean).</article-title><source>Zoologische Wetenschappen</source><volume>203</volume>: <fpage>1</fpage>–<lpage>96</lpage>. <ext-link xlink:href="http://eprints.cmfri.org.in/7923/" ext-link-type="uri" xlink:type="simple">http://eprints.cmfri.org.in/7923/</ext-link> [accessed 15-10-2019]</mixed-citation></ref><ref id="B60"><mixed-citation xmlns:xlink="http://www.w3.org/1999/xlink" xlink:type="simple"><person-group><name name-style="western"><surname>Núñez Pons</surname><given-names>L</given-names></name><name name-style="western"><surname>Calcinai</surname><given-names>B</given-names></name><name name-style="western"><surname>Gates</surname><given-names>RD</given-names></name></person-group> (<year>2017</year>) Who’s there? – First morphological and DNA barcoding catalogue of the shallow Hawai’ian sponge fauna. PLoS ONE 12(12): e0189357. <ext-link xlink:href="10.1371/journal.pone.0189357" ext-link-type="doi" xlink:type="simple">https://doi.org/10.1371/journal.pone.0189357</ext-link></mixed-citation></ref><ref id="B89"><mixed-citation xmlns:xlink="http://www.w3.org/1999/xlink" xlink:type="simple"><person-group><name name-style="western"><surname>Thomas</surname><given-names>PA</given-names></name></person-group> (<year>1991</year>) <article-title>Sponges of Papua and New Guinea - Part Order <tp:taxon-name><tp:taxon-name-part taxon-name-part-type="order">Haplosclerida</tp:taxon-name-part></tp:taxon-name> Topsent.</article-title><source>Journal of the Marine Biological Association of India</source><volume>33</volume>: <fpage>308</fpage>–<lpage>316</lpage>. <ext-link xlink:href="https://www.marinespecies.org/aphia.php?p=sourcedetails&amp;id=148309" ext-link-type="uri" xlink:type="simple">https://www.marinespecies.org/aphia.php?p=sourcedetails&amp;id=148309</ext-link></mixed-citation></ref><ref id="B5"><mixed-citation xmlns:xlink="http://www.w3.org/1999/xlink" xlink:type="simple"><person-group><name name-style="western"><surname>Baer</surname><given-names>L</given-names></name></person-group> (<year>1906</year>) Silicispongien von Sansibar, Kapstadt and Papeete. (Inaugural Dissertation: Berlin). Archiv für Naturgeschichte 72: 1–32 [pls I–V]. <ext-link xlink:href="https://www.marinespecies.org/aphia.php?p=sourcedetails&amp;id=7090" ext-link-type="uri" xlink:type="simple">https://www.marinespecies.org/aphia.php?p=sourcedetails&amp;id=7090</ext-link> [accessed 22-05-2021]</mixed-citation></ref><ref id="B77"><mixed-citation xmlns:xlink="http://www.w3.org/1999/xlink" xlink:type="simple"><person-group><name name-style="western"><surname>Samaai</surname><given-names>T</given-names></name><name name-style="western"><surname>Pillay</surname><given-names>R</given-names></name><name name-style="western"><surname>Janson</surname><given-names>L</given-names></name></person-group> (<year>2019</year>) <article-title>Shallow-water <tp:taxon-name><tp:taxon-name-part taxon-name-part-type="class">Demospongiae</tp:taxon-name-part></tp:taxon-name> (<tp:taxon-name><tp:taxon-name-part taxon-name-part-type="phylum">Porifera</tp:taxon-name-part></tp:taxon-name>) from Sodwana Bay, iSimangaliso Wetland Park, South Africa.</article-title><source>Zootaxa</source><volume>4587</volume>(<issue>1</issue>): <fpage>1</fpage>–<lpage>85</lpage>. <ext-link xlink:href="10.11646/zootaxa.4587.1.1" ext-link-type="doi" xlink:type="simple">https://doi.org/10.11646/zootaxa.4587.1.1</ext-link></mixed-citation></ref><ref id="B24"><mixed-citation xmlns:xlink="http://www.w3.org/1999/xlink" xlink:type="simple"><person-group><name name-style="western"><surname>de Voogd</surname><given-names>NJ</given-names></name></person-group> (<year>2005</year>) Indonesian Sponges: Biodiversity and Mariculture Potential. University of Amsterdam. <ext-link xlink:href="https://hdl.handle.net/11245/1.237560" ext-link-type="uri" xlink:type="simple">https://hdl.handle.net/11245/1.237560</ext-link> [accessed 24-09-2019]</mixed-citation></ref></ref-list></tp:taxon-treatment>
