# Supplementary material for: ﻿Preliminary study of marine sponges (Porifera) in the littoral of Spermonde Archipelago, Indonesia
Source: Zookeys. 2024 Aug 1;1208:275–313. doi: 10.3897/zookeys.1208.113603 (PMC11310579; doi:10.3897/zookeys.1208.113603)
Supplement: XML Treatment for Clathria (Thalysias) reinwardti [file zookeys.1208.113603-treatment16.xml]

<!DOCTYPE tp:taxon-treatment
  PUBLIC "-//TaxonX//DTD Taxonomic Treatment Publishing DTD v0 20100105//EN" "tax-treatment-NSO.dtd">
<tp:taxon-treatment xmlns:tp="http://www.plazi.org/taxpub"><tp:treatment-meta><kwd-group><label>Taxon classification</label><kwd>
                  <named-content content-type="kingdom">Animalia</named-content>
                </kwd><kwd>
                  <named-content content-type="order">Poecilosclerida</named-content>
                </kwd><kwd>
                  <named-content content-type="family">Microcionidae</named-content>
                </kwd></kwd-group><mixed-citation publication-type="journal"><person-group><name><surname>Putra</surname><given-names>Singgih Afifa</given-names></name><name><surname>Ambo-Rappe</surname><given-names>Rohani</given-names></name><name><surname>Jompa</surname><given-names>Jamaluddin</given-names></name><name><surname>de Voogd</surname><given-names>Nicole J.</given-names></name></person-group><article-title>﻿Preliminary study of marine sponges (<tp:taxon-name><tp:taxon-name-part taxon-name-part-type="phylum">Porifera</tp:taxon-name-part></tp:taxon-name>) in the littoral of Spermonde Archipelago, Indonesia</article-title><source>Zookeys</source><day>01</day><month>08</month><year>2024</year><volume>1208</volume><fpage>275</fpage><lpage>313</lpage><pub-id pub-id-type="doi">10.3897/zookeys.1208.113603</pub-id></mixed-citation></tp:treatment-meta><tp:nomenclature><label>﻿</label><tp:taxon-name><object-id xmlns:xlink="http://www.w3.org/1999/xlink" content-type="arpha" xlink:type="simple">08ABD178-565D-5FDF-89A5-0527F8B51B4C</object-id><tp:taxon-name-part taxon-name-part-type="genus" reg="Clathria">Clathria</tp:taxon-name-part> (<tp:taxon-name-part taxon-name-part-type="subgenus" reg="Thalysias">Thalysias</tp:taxon-name-part>) <tp:taxon-name-part taxon-name-part-type="species" reg="reinwardti">reinwardti</tp:taxon-name-part></tp:taxon-name><tp:taxon-authority>Vosmaer, 1880</tp:taxon-authority><xref ref-type="fig" rid="F15">Fig. 15</xref></tp:nomenclature><tp:treatment-sec sec-type="Diagnostic features" id="SECID0EJ6BG"><title>Diagnostic features.</title><p>Arborescent, simple massive, and very repent appearance with many small oscula. Bright to dark orange in living material, and brown in alcohol. Reticulate skeleton with two class sizes of styles and echinating acanthostyles. Principal styles slightly curved with strongylote point, 151–312 (205.5) × 5.3–10.85 (7.4) µm (<italic>n</italic> = 28), auxiliary styles straight and slightly curved, 72–163 (106.5) × 1.5–4.7 (3.4) µm (<italic>n</italic> = 37), and echinating acanthostyles with short, rounded point and dense spines on point and base, 51.9–81.5 (67.1) × 6.2–8.7 (7.3) µm (<italic>n</italic> = 31). This species can be differentiated from other similar <italic><tp:taxon-name><tp:taxon-name-part taxon-name-part-type="genus" reg="Thalysias">Thalysias</tp:taxon-name-part></tp:taxon-name></italic> by its characteristic acanthostyle morphology, growth form, and the size and geometry of its toxas, including ectosomal-subectosomal features (<xref ref-type="bibr" rid="B41">Hooper 1996</xref>). <xref ref-type="bibr" rid="B41">Hooper’s (1996)</xref> specimen shows microscleres as palmate isochelae in two size classes and oxhorn toxas.</p><fig id="F15" position="float" orientation="portrait"><object-id xmlns:xlink="http://www.w3.org/1999/xlink" content-type="doi" xlink:type="simple">10.3897/zookeys.1208.113603.figure15</object-id><object-id xmlns:xlink="http://www.w3.org/1999/xlink" content-type="arpha" xlink:type="simple">D06F9988-6CC6-515E-8F62-9BA698B0B983</object-id><label>Figure 15.</label><caption><p><tp:taxon-name><tp:taxon-name-part taxon-name-part-type="genus" reg="Clathria">Clathria</tp:taxon-name-part> (<tp:taxon-name-part taxon-name-part-type="subgenus" reg="Thalysias">Thalysias</tp:taxon-name-part>) <tp:taxon-name-part taxon-name-part-type="species" reg="reinwardti">reinwardti</tp:taxon-name-part></tp:taxon-name> Vosmaer, 1880 <bold>a</bold> habitus in situ at Samalona Island, the Spermonde Archipelago (photograph by SAP) <bold>b</bold> longitudinal section of the skeleton <bold>c</bold> styles <bold>d</bold> acanthostyles.</p></caption><graphic xmlns:xlink="http://www.w3.org/1999/xlink" xlink:href="zookeys-1208-275_article-113603__-g015.jpg" position="float" orientation="portrait" xlink:type="simple" id="oo_1106237.jpg"><uri content-type="original_file" xlink:type="simple">https://binary.pensoft.net/fig/1106237</uri></graphic></fig></tp:treatment-sec><tp:treatment-sec sec-type="distribution" id="SECID0EIBAI"><title>Distribution and ecology.</title><p>Central Indian Ocean (<xref ref-type="bibr" rid="B88">Thomas 1986</xref>), Indo-Pacific (<xref ref-type="bibr" rid="B94">van Soest 1990</xref>; <xref ref-type="bibr" rid="B53">Lim et al. 2016</xref>), and Australia (<xref ref-type="bibr" rid="B41">Hooper 1996</xref>). Commonly found in coral rubble or dead coral and hard substrates. Our specimen was found in the Spermonde Archipelago, the north-west of Samalona Island; reef flat and Gusung Tallang; turbid reef.</p></tp:treatment-sec><ref-list><ref id="B41"><mixed-citation xmlns:xlink="http://www.w3.org/1999/xlink" xlink:type="simple"><person-group><name name-style="western"><surname>Hooper</surname><given-names>JNA</given-names></name></person-group> (<year>1996</year>) <article-title>Revision of <tp:taxon-name><tp:taxon-name-part taxon-name-part-type="family">Microcionidae</tp:taxon-name-part></tp:taxon-name> (<tp:taxon-name><tp:taxon-name-part taxon-name-part-type="phylum">Porifera</tp:taxon-name-part></tp:taxon-name>: <tp:taxon-name><tp:taxon-name-part taxon-name-part-type="order">Poecilosclerida</tp:taxon-name-part></tp:taxon-name>: <tp:taxon-name><tp:taxon-name-part taxon-name-part-type="class">Demospongiae</tp:taxon-name-part></tp:taxon-name>), with Description of Australian Species.</article-title><source>Memoirs of the Queensland Museum</source><volume>40</volume>: <fpage>1</fpage>–<lpage>626</lpage>. <ext-link xlink:href="https://biostor.org/reference/105277" ext-link-type="uri" xlink:type="simple">https://biostor.org/reference/105277</ext-link></mixed-citation></ref><ref id="B88"><mixed-citation xmlns:xlink="http://www.w3.org/1999/xlink" xlink:type="simple"><person-group><name name-style="western"><surname>Thomas</surname><given-names>PA</given-names></name></person-group> (<year>1986</year>) <article-title><tp:taxon-name><tp:taxon-name-part taxon-name-part-type="class">Demospongiae</tp:taxon-name-part></tp:taxon-name> of Minicoy Island (Indian Ocean) - Part 2. Order <tp:taxon-name><tp:taxon-name-part taxon-name-part-type="order">Poecilosclerida</tp:taxon-name-part></tp:taxon-name>.</article-title><source>Journal of the Marine Biological Association of India</source><volume>12</volume>: <fpage>1</fpage>–<lpage>7</lpage>. <ext-link xlink:href="https://www.marinespecies.org/aphia.php?p=sourcedetails&amp;id=133506" ext-link-type="uri" xlink:type="simple">https://www.marinespecies.org/aphia.php?p=sourcedetails&amp;id=133506</ext-link></mixed-citation></ref><ref id="B94"><mixed-citation xmlns:xlink="http://www.w3.org/1999/xlink" xlink:type="simple"><person-group><name name-style="western"><surname>van Soest</surname><given-names>RWM</given-names></name></person-group> (<year>1990</year>) <article-title>Shallow water reef sponges of Eastern Indonesia.</article-title> In: <person-group><name name-style="western"><surname>Rützler</surname><given-names>K</given-names></name></person-group> (<role>Ed.</role>) <issue-title>New Perspectives in Sponge Biology.</issue-title><source>Smithsonian Institution Press, Washington, D.C.</source>, <fpage>302</fpage>–<lpage>308</lpage>. <ext-link xlink:href="https://hdl.handle.net/11245/1.424105" ext-link-type="uri" xlink:type="simple">https://hdl.handle.net/11245/1.424105</ext-link> [accessed 18-06-2024]</mixed-citation></ref><ref id="B53"><mixed-citation xmlns:xlink="http://www.w3.org/1999/xlink" xlink:type="simple"><person-group><name name-style="western"><surname>Lim</surname><given-names>SC</given-names></name><name name-style="western"><surname>Putchakarn</surname><given-names>S</given-names></name><name name-style="western"><surname>Thai</surname><given-names>MQ</given-names></name><name name-style="western"><surname>Wang</surname><given-names>D</given-names></name><name name-style="western"><surname>Huang</surname><given-names>YM</given-names></name></person-group> (<year>2016</year>) Inventory of sponge fauna from the Singapore Strait to Taiwan Strait along the western coastline of the South China Sea. The Raffles Bulletin of Zoology Supplement No. 34, 104–129. <ext-link xlink:href="https://lkcnhm.nus.edu.sg/publications/raffles-bulletin-of-zoology/supplements/supplement-no-34/" ext-link-type="uri" xlink:type="simple">https://lkcnhm.nus.edu.sg/publications/raffles-bulletin-of-zoology/supplements/supplement-no-34/</ext-link></mixed-citation></ref></ref-list></tp:taxon-treatment>
