# Supplementary material for: ﻿Preliminary study of marine sponges (Porifera) in the littoral of Spermonde Archipelago, Indonesia
Source: Zookeys. 2024 Aug 1;1208:275–313. doi: 10.3897/zookeys.1208.113603 (PMC11310579; doi:10.3897/zookeys.1208.113603)
Supplement: XML Treatment for Stylissa massa [file zookeys.1208.113603-treatment17.xml]

<!DOCTYPE tp:taxon-treatment
  PUBLIC "-//TaxonX//DTD Taxonomic Treatment Publishing DTD v0 20100105//EN" "tax-treatment-NSO.dtd">
<tp:taxon-treatment xmlns:tp="http://www.plazi.org/taxpub"><tp:treatment-meta><kwd-group><label>Taxon classification</label><kwd>
                  <named-content content-type="kingdom">Animalia</named-content>
                </kwd><kwd>
                  <named-content content-type="order">Scopalinida</named-content>
                </kwd><kwd>
                  <named-content content-type="family">Scopalinidae</named-content>
                </kwd></kwd-group><mixed-citation publication-type="journal"><person-group><name><surname>Putra</surname><given-names>Singgih Afifa</given-names></name><name><surname>Ambo-Rappe</surname><given-names>Rohani</given-names></name><name><surname>Jompa</surname><given-names>Jamaluddin</given-names></name><name><surname>de Voogd</surname><given-names>Nicole J.</given-names></name></person-group><article-title>﻿Preliminary study of marine sponges (<tp:taxon-name><tp:taxon-name-part taxon-name-part-type="phylum">Porifera</tp:taxon-name-part></tp:taxon-name>) in the littoral of Spermonde Archipelago, Indonesia</article-title><source>Zookeys</source><day>01</day><month>08</month><year>2024</year><volume>1208</volume><fpage>275</fpage><lpage>313</lpage><pub-id pub-id-type="doi">10.3897/zookeys.1208.113603</pub-id></mixed-citation></tp:treatment-meta><tp:nomenclature><label>﻿</label><tp:taxon-name>
                <object-id xmlns:xlink="http://www.w3.org/1999/xlink" content-type="arpha" xlink:type="simple">96492775-4740-5533-A439-EF767515F21B</object-id>
                <tp:taxon-name-part taxon-name-part-type="genus" reg="Stylissa">Stylissa</tp:taxon-name-part>
                <tp:taxon-name-part taxon-name-part-type="species" reg="massa">massa</tp:taxon-name-part>
              </tp:taxon-name><tp:taxon-authority>(Carter, 1887)</tp:taxon-authority><xref ref-type="fig" rid="F16">Fig. 16</xref></tp:nomenclature><tp:treatment-sec sec-type="Diagnostic features" id="SECID0EBEAI"><title>Diagnostic features.</title><p>Massive, soft, and friable with rough surface and medium-sized oscula appear on top of the ridge. Yellow-orange in life and brown in alcohol. Spicules arrangements are of styles and strongyles.</p></tp:treatment-sec><tp:treatment-sec sec-type="distribution" id="SECID0EGEAI"><title>Distribution and ecology.</title><p><italic><tp:taxon-name><tp:taxon-name-part taxon-name-part-type="genus" reg="Stylissa">Stylissa</tp:taxon-name-part><tp:taxon-name-part taxon-name-part-type="species" reg="massa">massa</tp:taxon-name-part></tp:taxon-name></italic> is widely distributed in the Indo-Pacific (<xref ref-type="bibr" rid="B34">Erpenbeck et al. 2017</xref>). Since <italic><tp:taxon-name><tp:taxon-name-part taxon-name-part-type="genus" reg="Stylissa">Stylissa</tp:taxon-name-part><tp:taxon-name-part taxon-name-part-type="species" reg="massa">massa</tp:taxon-name-part></tp:taxon-name></italic> is known to be widespread, and recent studies using molecular techniques show the probability of distinct cryptic lineages of this species in the Indo-Pacific (<xref ref-type="bibr" rid="B34">Erpenbeck et al. 2017</xref>). Our specimen was collected from the Spermonde Archipelago, south-west of Samalona Island; reef flat, attached to rubble and dead coral skeletons.</p><fig id="F16" position="float" orientation="portrait"><object-id xmlns:xlink="http://www.w3.org/1999/xlink" content-type="doi" xlink:type="simple">10.3897/zookeys.1208.113603.figure16</object-id><object-id xmlns:xlink="http://www.w3.org/1999/xlink" content-type="arpha" xlink:type="simple">66E65C91-4892-5D8F-B854-0B5C150AEBE6</object-id><label>Figure 16.</label><caption><p>Habitus in situ of <italic><tp:taxon-name><tp:taxon-name-part taxon-name-part-type="genus" reg="Stylissa">Stylissa</tp:taxon-name-part><tp:taxon-name-part taxon-name-part-type="species" reg="massa">massa</tp:taxon-name-part></tp:taxon-name></italic> (Carter, 1887) at Samalona Island, the Spermonde Archipelago (photograph by SAP).</p></caption><graphic xmlns:xlink="http://www.w3.org/1999/xlink" xlink:href="zookeys-1208-275_article-113603__-g016.jpg" position="float" orientation="portrait" xlink:type="simple" id="oo_1106238.jpg"><uri content-type="original_file" xlink:type="simple">https://binary.pensoft.net/fig/1106238</uri></graphic></fig></tp:treatment-sec><ref-list><ref id="B34"><mixed-citation xmlns:xlink="http://www.w3.org/1999/xlink" xlink:type="simple"><person-group><name name-style="western"><surname>Erpenbeck</surname><given-names>D</given-names></name><name name-style="western"><surname>Aryasari</surname><given-names>R</given-names></name><name name-style="western"><surname>Benning</surname><given-names>S</given-names></name><name name-style="western"><surname>Debitus</surname><given-names>C</given-names></name><name name-style="western"><surname>Kaltenbacher</surname><given-names>E</given-names></name><name name-style="western"><surname>Al-Aidaroos</surname><given-names>AM</given-names></name><name name-style="western"><surname>Schupp</surname><given-names>P</given-names></name><name name-style="western"><surname>Hall</surname><given-names>K</given-names></name><name name-style="western"><surname>Hooper</surname><given-names>JNA</given-names></name><name name-style="western"><surname>Voigt</surname><given-names>O</given-names></name><name name-style="western"><surname>de Voogd</surname><given-names>NJ</given-names></name><name name-style="western"><surname>Wörheide</surname><given-names>G</given-names></name></person-group> (<year>2017</year>) <article-title>Diversity of two widespread Indo-Pacific demosponge species revisited.</article-title><source>Marine Biodiversity</source><volume>47</volume>(<issue>4</issue>): <fpage>1035</fpage>–<lpage>1043</lpage>. <ext-link xlink:href="10.1007/s12526-017-0783-3" ext-link-type="doi" xlink:type="simple">https://doi.org/10.1007/s12526-017-0783-3</ext-link></mixed-citation></ref></ref-list></tp:taxon-treatment>
