# Supplementary material for: ﻿Preliminary study of marine sponges (Porifera) in the littoral of Spermonde Archipelago, Indonesia
Source: Zookeys. 2024 Aug 1;1208:275–313. doi: 10.3897/zookeys.1208.113603 (PMC11310579; doi:10.3897/zookeys.1208.113603)
Supplement: XML Treatment for Halichondria (Halichondria) cartilaginea [file zookeys.1208.113603-treatment18.xml]

<!DOCTYPE tp:taxon-treatment
  PUBLIC "-//TaxonX//DTD Taxonomic Treatment Publishing DTD v0 20100105//EN" "tax-treatment-NSO.dtd">
<tp:taxon-treatment xmlns:tp="http://www.plazi.org/taxpub"><tp:treatment-meta><kwd-group><label>Taxon classification</label><kwd>
                  <named-content content-type="kingdom">Animalia</named-content>
                </kwd><kwd>
                  <named-content content-type="order">Suberitida</named-content>
                </kwd><kwd>
                  <named-content content-type="family">Halichondriidae</named-content>
                </kwd></kwd-group><mixed-citation publication-type="journal"><person-group><name><surname>Putra</surname><given-names>Singgih Afifa</given-names></name><name><surname>Ambo-Rappe</surname><given-names>Rohani</given-names></name><name><surname>Jompa</surname><given-names>Jamaluddin</given-names></name><name><surname>de Voogd</surname><given-names>Nicole J.</given-names></name></person-group><article-title>﻿Preliminary study of marine sponges (<tp:taxon-name><tp:taxon-name-part taxon-name-part-type="phylum">Porifera</tp:taxon-name-part></tp:taxon-name>) in the littoral of Spermonde Archipelago, Indonesia</article-title><source>Zookeys</source><day>01</day><month>08</month><year>2024</year><volume>1208</volume><fpage>275</fpage><lpage>313</lpage><pub-id pub-id-type="doi">10.3897/zookeys.1208.113603</pub-id></mixed-citation></tp:treatment-meta><tp:nomenclature><label>﻿</label><tp:taxon-name><object-id xmlns:xlink="http://www.w3.org/1999/xlink" content-type="arpha" xlink:type="simple">3AD7F13E-34A9-5044-B113-8D9C3D4A2408</object-id><tp:taxon-name-part taxon-name-part-type="genus" reg="Halichondria">Halichondria</tp:taxon-name-part> (<tp:taxon-name-part taxon-name-part-type="subgenus" reg="Halichondria">Halichondria</tp:taxon-name-part>) <tp:taxon-name-part taxon-name-part-type="species" reg="cartilaginea">cartilaginea</tp:taxon-name-part></tp:taxon-name><tp:taxon-authority>(Esper, 1797)</tp:taxon-authority><xref ref-type="fig" rid="F17">Fig. 17</xref></tp:nomenclature><tp:treatment-sec sec-type="description" id="SECID0E2IAI"><title>Description.</title><p>Massive creeping growth form with upright branches (branching). These branches are irregular and form mats covering the substrate. Color bright green, flexible/cartilaginous. This species lives in association with <tp:taxon-name><tp:taxon-name-part taxon-name-part-type="phylum">Chlorophyta</tp:taxon-name-part></tp:taxon-name><italic><tp:taxon-name><tp:taxon-name-part taxon-name-part-type="genus" reg="Cladophoropsis">Cladophoropsis</tp:taxon-name-part><tp:taxon-name-part taxon-name-part-type="species" reg="vaucheriiformis">vaucheriiformis</tp:taxon-name-part></tp:taxon-name></italic> (Areschoug) Papenfuss, 1958 (<xref ref-type="bibr" rid="B94">van Soest 1990</xref>). Spicules are only oxeas, 125.46–252.45 (191.40) × 4.03–7.40 (5.37) µm.</p><fig id="F17" position="float" orientation="portrait"><object-id xmlns:xlink="http://www.w3.org/1999/xlink" content-type="doi" xlink:type="simple">10.3897/zookeys.1208.113603.figure17</object-id><object-id xmlns:xlink="http://www.w3.org/1999/xlink" content-type="arpha" xlink:type="simple">978CE5DE-7A74-5B42-9C9B-5E04EC95914B</object-id><label>Figure 17.</label><caption><p>Habitus in situ of <tp:taxon-name><tp:taxon-name-part taxon-name-part-type="genus" reg="Halichondria">Halichondria</tp:taxon-name-part> (<tp:taxon-name-part taxon-name-part-type="subgenus" reg="Halichondria">Halichondria</tp:taxon-name-part>) <tp:taxon-name-part taxon-name-part-type="species" reg="cartilaginea">cartilaginea</tp:taxon-name-part></tp:taxon-name> (Esper, 1797) (CEL025) (photograph by NJdeV).</p></caption><graphic xmlns:xlink="http://www.w3.org/1999/xlink" xlink:href="zookeys-1208-275_article-113603__-g017.jpg" position="float" orientation="portrait" xlink:type="simple" id="oo_1106239.jpg"><uri content-type="original_file" xlink:type="simple">https://binary.pensoft.net/fig/1106239</uri></graphic></fig></tp:treatment-sec><tp:treatment-sec sec-type="distribution" id="SECID0EQKAI"><title>Distribution and ecology.</title><p>Currently this species is recorded from China, Vietnam, Malacca Strait, Banda Sea, and East African Coral Coast. According to the WPD checklist (<xref ref-type="bibr" rid="B29">de Voogd et al. 2024</xref>), this is the first record from the Spermonde Archipelago, Badi Island; reef flat.</p></tp:treatment-sec><ref-list><ref id="B94"><mixed-citation xmlns:xlink="http://www.w3.org/1999/xlink" xlink:type="simple"><person-group><name name-style="western"><surname>van Soest</surname><given-names>RWM</given-names></name></person-group> (<year>1990</year>) <article-title>Shallow water reef sponges of Eastern Indonesia.</article-title> In: <person-group><name name-style="western"><surname>Rützler</surname><given-names>K</given-names></name></person-group> (<role>Ed.</role>) <issue-title>New Perspectives in Sponge Biology.</issue-title><source>Smithsonian Institution Press, Washington, D.C.</source>, <fpage>302</fpage>–<lpage>308</lpage>. <ext-link xlink:href="https://hdl.handle.net/11245/1.424105" ext-link-type="uri" xlink:type="simple">https://hdl.handle.net/11245/1.424105</ext-link> [accessed 18-06-2024]</mixed-citation></ref><ref id="B29"><mixed-citation xmlns:xlink="http://www.w3.org/1999/xlink" xlink:type="simple"><person-group><name name-style="western"><surname>de Voogd</surname><given-names>NJ</given-names></name><name name-style="western"><surname>Alvarez</surname><given-names>B</given-names></name><name name-style="western"><surname>Boury-Esnault</surname><given-names>N</given-names></name><name name-style="western"><surname>Cárdenas</surname><given-names>P</given-names></name><name name-style="western"><surname>Díaz</surname><given-names>M-C</given-names></name><name name-style="western"><surname>Dohrmann</surname><given-names>M</given-names></name><name name-style="western"><surname>Downey</surname><given-names>R</given-names></name><name name-style="western"><surname>Goodwin</surname><given-names>C</given-names></name><name name-style="western"><surname>Hajdu</surname><given-names>E</given-names></name><name name-style="western"><surname>Hooper</surname><given-names>JNA</given-names></name><name name-style="western"><surname>Kelly</surname><given-names>M</given-names></name><name name-style="western"><surname>Klautau</surname><given-names>M</given-names></name><name name-style="western"><surname>Lim</surname><given-names>SC</given-names></name><name name-style="western"><surname>Manconi</surname><given-names>R</given-names></name><name name-style="western"><surname>Morrow</surname><given-names>C</given-names></name><name name-style="western"><surname>Pinheiro</surname><given-names>U</given-names></name><name name-style="western"><surname>Pisera</surname><given-names>AB</given-names></name><name name-style="western"><surname>Ríos</surname><given-names>P</given-names></name><name name-style="western"><surname>Rützler</surname><given-names>K</given-names></name><name name-style="western"><surname>Schönberg</surname><given-names>C</given-names></name><name name-style="western"><surname>Turner</surname><given-names>T</given-names></name><name name-style="western"><surname>Vacelet</surname><given-names>J</given-names></name><name name-style="western"><surname>van Soest</surname><given-names>RWM</given-names></name><name name-style="western"><surname>Xavier</surname><given-names>J</given-names></name></person-group> (<year>2024</year>) World <tp:taxon-name><tp:taxon-name-part taxon-name-part-type="phylum">Porifera</tp:taxon-name-part></tp:taxon-name> Database. <ext-link xlink:href="10.14284/359" ext-link-type="doi" xlink:type="simple">https://doi.org/10.14284/359</ext-link> [accessed 02-05-2024]</mixed-citation></ref></ref-list></tp:taxon-treatment>
