# Supplementary material for: ﻿Preliminary study of marine sponges (Porifera) in the littoral of Spermonde Archipelago, Indonesia
Source: Zookeys. 2024 Aug 1;1208:275–313. doi: 10.3897/zookeys.1208.113603 (PMC11310579; doi:10.3897/zookeys.1208.113603)
Supplement: XML Treatment for Topsentia indica [file zookeys.1208.113603-treatment19.xml]

<!DOCTYPE tp:taxon-treatment
  PUBLIC "-//TaxonX//DTD Taxonomic Treatment Publishing DTD v0 20100105//EN" "tax-treatment-NSO.dtd">
<tp:taxon-treatment xmlns:tp="http://www.plazi.org/taxpub"><tp:treatment-meta><kwd-group><label>Taxon classification</label><kwd>
                  <named-content content-type="kingdom">Animalia</named-content>
                </kwd><kwd>
                  <named-content content-type="order">Suberitida</named-content>
                </kwd><kwd>
                  <named-content content-type="family">Halichondriidae</named-content>
                </kwd></kwd-group><mixed-citation publication-type="journal"><person-group><name><surname>Putra</surname><given-names>Singgih Afifa</given-names></name><name><surname>Ambo-Rappe</surname><given-names>Rohani</given-names></name><name><surname>Jompa</surname><given-names>Jamaluddin</given-names></name><name><surname>de Voogd</surname><given-names>Nicole J.</given-names></name></person-group><article-title>﻿Preliminary study of marine sponges (<tp:taxon-name><tp:taxon-name-part taxon-name-part-type="phylum">Porifera</tp:taxon-name-part></tp:taxon-name>) in the littoral of Spermonde Archipelago, Indonesia</article-title><source>Zookeys</source><day>01</day><month>08</month><year>2024</year><volume>1208</volume><fpage>275</fpage><lpage>313</lpage><pub-id pub-id-type="doi">10.3897/zookeys.1208.113603</pub-id></mixed-citation></tp:treatment-meta><tp:nomenclature><label>﻿</label><tp:taxon-name>
                <object-id xmlns:xlink="http://www.w3.org/1999/xlink" content-type="arpha" xlink:type="simple">AFBA3B5A-A5F1-5253-A28E-F2ABE7F53C00</object-id>
                <tp:taxon-name-part taxon-name-part-type="genus" reg="Topsentia">Topsentia</tp:taxon-name-part>
                <tp:taxon-name-part taxon-name-part-type="species" reg="indica">indica</tp:taxon-name-part>
              </tp:taxon-name><tp:taxon-authority>Hentschel, 1912</tp:taxon-authority><xref ref-type="fig" rid="F18">Fig. 18</xref></tp:nomenclature><tp:treatment-sec sec-type="description" id="SECID0EPMAI"><title>Description.</title><p>Only two species of <italic><tp:taxon-name><tp:taxon-name-part taxon-name-part-type="genus" reg="Topsentia">Topsentia</tp:taxon-name-part></tp:taxon-name></italic> are distributed in Indonesia, i.e., <italic><tp:taxon-name><tp:taxon-name-part taxon-name-part-type="genus" reg="Topsentia">Topsentia</tp:taxon-name-part><tp:taxon-name-part taxon-name-part-type="species" reg="dura">dura</tp:taxon-name-part></tp:taxon-name></italic> (Lindgren, 1897) and <italic><tp:taxon-name><tp:taxon-name-part taxon-name-part-type="genus" reg="Topsentia">Topsentia</tp:taxon-name-part><tp:taxon-name-part taxon-name-part-type="species" reg="indica">indica</tp:taxon-name-part></tp:taxon-name></italic> Hentschel, 1912. <italic><tp:taxon-name><tp:taxon-name-part taxon-name-part-type="genus" reg="Topsentia">Topsentia</tp:taxon-name-part><tp:taxon-name-part taxon-name-part-type="species" reg="dura">dura</tp:taxon-name-part></tp:taxon-name></italic> had further illustrations and spicule measurements provided by a previous study (<xref ref-type="bibr" rid="B2">Alvarez and Hooper 2011</xref>). These species are massive, of hard consistency with skeletons made of a confused mass of oxeas of similar dimensions, not clearly differentiated into size classes. Our specimen shows similar characteristics with the specimen of <xref ref-type="bibr" rid="B39">Hentschel (1912)</xref>.</p><fig id="F18" position="float" orientation="portrait"><object-id xmlns:xlink="http://www.w3.org/1999/xlink" content-type="doi" xlink:type="simple">10.3897/zookeys.1208.113603.figure18</object-id><object-id xmlns:xlink="http://www.w3.org/1999/xlink" content-type="arpha" xlink:type="simple">8D69C658-DF53-5179-BC46-3B68885BB518</object-id><label>Figure 18.</label><caption><p><italic><tp:taxon-name><tp:taxon-name-part taxon-name-part-type="genus" reg="Topsentia">Topsentia</tp:taxon-name-part><tp:taxon-name-part taxon-name-part-type="species" reg="indica">indica</tp:taxon-name-part></tp:taxon-name></italic> Hentschel, 1912 <bold>a</bold> habitus in situ at Langkai Island, the Spermonde Archipelago (photograph by NJdeV) <bold>b</bold> SEM images of the spicules.</p></caption><graphic xmlns:xlink="http://www.w3.org/1999/xlink" xlink:href="zookeys-1208-275_article-113603__-g018.jpg" position="float" orientation="portrait" xlink:type="simple" id="oo_1106240.jpg"><uri content-type="original_file" xlink:type="simple">https://binary.pensoft.net/fig/1106240</uri></graphic></fig></tp:treatment-sec><tp:treatment-sec sec-type="distribution" id="SECID0EBPAI"><title>Distribution and ecology.</title><p>Previously recorded from Aru Islands (<xref ref-type="bibr" rid="B39">Hentschel 1912</xref>). This is first record from the Spermonde Archipelago, Langkai Island; reef flat.</p></tp:treatment-sec><ref-list><ref id="B2"><mixed-citation xmlns:xlink="http://www.w3.org/1999/xlink" xlink:type="simple"><person-group><name name-style="western"><surname>Alvarez</surname><given-names>B</given-names></name><name name-style="western"><surname>Hooper</surname><given-names>JNA</given-names></name></person-group> (<year>2011</year>) <article-title>Taxonomic revision of the order <tp:taxon-name><tp:taxon-name-part taxon-name-part-type="order">Halichondrida</tp:taxon-name-part></tp:taxon-name> (<tp:taxon-name><tp:taxon-name-part taxon-name-part-type="phylum">Porifera</tp:taxon-name-part></tp:taxon-name>: <tp:taxon-name><tp:taxon-name-part taxon-name-part-type="class">Demospongiae</tp:taxon-name-part></tp:taxon-name>) of northern Australia. Family <tp:taxon-name><tp:taxon-name-part taxon-name-part-type="family">Halichondriidae</tp:taxon-name-part></tp:taxon-name>.</article-title><source>Beagle</source><volume>27</volume>: <fpage>55</fpage>–<lpage>84</lpage>. <ext-link xlink:href="10.5962/p.287472" ext-link-type="doi" xlink:type="simple">https://doi.org/10.5962/p.287472</ext-link></mixed-citation></ref><ref id="B39"><mixed-citation xmlns:xlink="http://www.w3.org/1999/xlink" xlink:type="simple"><person-group><name name-style="western"><surname>Hentschel</surname><given-names>E</given-names></name></person-group> (<year>1912</year>) Kiesel- und Hornschwämme der Aru- und Kei-Inseln. Abhandlungen herausgegeben von der Senckenbergischen naturforschenden Gesellschaft 34: 293–448 [pls 13–21]. <ext-link xlink:href="http://www.marinespecies.org/porifera/porifera.php?p=sourcedetails&amp;id=7613" ext-link-type="uri" xlink:type="simple">http://www.marinespecies.org/porifera/porifera.php?p=sourcedetails&amp;id=7613</ext-link> [accessed 07-01-2020]</mixed-citation></ref></ref-list></tp:taxon-treatment>
