# Supplementary material for: ﻿Preliminary study of marine sponges (Porifera) in the littoral of Spermonde Archipelago, Indonesia
Source: Zookeys. 2024 Aug 1;1208:275–313. doi: 10.3897/zookeys.1208.113603 (PMC11310579; doi:10.3897/zookeys.1208.113603)
Supplement: XML Treatment for Suberites [file zookeys.1208.113603-treatment20.xml]

<!DOCTYPE tp:taxon-treatment
  PUBLIC "-//TaxonX//DTD Taxonomic Treatment Publishing DTD v0 20100105//EN" "tax-treatment-NSO.dtd">
<tp:taxon-treatment xmlns:tp="http://www.plazi.org/taxpub"><tp:treatment-meta><kwd-group><label>Taxon classification</label><kwd>
                  <named-content content-type="kingdom">Animalia</named-content>
                </kwd><kwd>
                  <named-content content-type="order">Suberitida</named-content>
                </kwd><kwd>
                  <named-content content-type="family">Suberitidae</named-content>
                </kwd></kwd-group><mixed-citation publication-type="journal"><person-group><name><surname>Putra</surname><given-names>Singgih Afifa</given-names></name><name><surname>Ambo-Rappe</surname><given-names>Rohani</given-names></name><name><surname>Jompa</surname><given-names>Jamaluddin</given-names></name><name><surname>de Voogd</surname><given-names>Nicole J.</given-names></name></person-group><article-title>﻿Preliminary study of marine sponges (<tp:taxon-name><tp:taxon-name-part taxon-name-part-type="phylum">Porifera</tp:taxon-name-part></tp:taxon-name>) in the littoral of Spermonde Archipelago, Indonesia</article-title><source>Zookeys</source><day>01</day><month>08</month><year>2024</year><volume>1208</volume><fpage>275</fpage><lpage>313</lpage><pub-id pub-id-type="doi">10.3897/zookeys.1208.113603</pub-id></mixed-citation></tp:treatment-meta><tp:nomenclature><label>﻿</label><tp:taxon-name>
                <object-id xmlns:xlink="http://www.w3.org/1999/xlink" content-type="arpha" xlink:type="simple">86339C4C-12EE-590A-8AAC-64ED7B5E51AB</object-id>
                <tp:taxon-name-part taxon-name-part-type="genus" reg="Suberites">Suberites</tp:taxon-name-part>
              </tp:taxon-name><tp:taxon-authority>sp.</tp:taxon-authority><xref ref-type="fig" rid="F19">Fig. 19</xref></tp:nomenclature><tp:treatment-sec sec-type="Diagnostic features" id="SECID0EGRAI"><title>Diagnostic features.</title><p>Ficiform (fig-shaped) with orange (almost red) color and fragile. Oscula found on top of the fig-like shape. Aquiferous network can be seen from ectosomal skeleton of living specimen, small ostia also visible. Spicules are tylostyles (total length × width) 204.3–324.5 (278.4) × 3.5–8.6 (5.5) µm (<italic>n</italic> = 31). Tylostyle heads are oval with an indistinct neck (head length × head width × neck width) 8.8–15.9 (12.3) × 4.2–8.8 (6) × 3.2–8 (4.5) µm (<italic>n</italic> = 25).</p><fig id="F19" position="float" orientation="portrait"><object-id xmlns:xlink="http://www.w3.org/1999/xlink" content-type="doi" xlink:type="simple">10.3897/zookeys.1208.113603.figure19</object-id><object-id xmlns:xlink="http://www.w3.org/1999/xlink" content-type="arpha" xlink:type="simple">51F5B077-B43E-51B6-98BB-7102FBBA49C7</object-id><label>Figure 19.</label><caption><p>Habitus in situ of <italic><tp:taxon-name><tp:taxon-name-part taxon-name-part-type="genus" reg="Suberites">Suberites</tp:taxon-name-part></tp:taxon-name></italic> sp. (photograph by SAP).</p></caption><graphic xmlns:xlink="http://www.w3.org/1999/xlink" xlink:href="zookeys-1208-275_article-113603__-g019.jpg" position="float" orientation="portrait" xlink:type="simple" id="oo_1106241.jpg"><uri content-type="original_file" xlink:type="simple">https://binary.pensoft.net/fig/1106241</uri></graphic></fig></tp:treatment-sec><tp:treatment-sec sec-type="distribution" id="SECID0EESAI"><title>Distribution and ecology.</title><p>Only three <italic><tp:taxon-name><tp:taxon-name-part taxon-name-part-type="genus" reg="Suberites">Suberites</tp:taxon-name-part></tp:taxon-name></italic> species have been recorded from Indonesia, <italic><tp:taxon-name><tp:taxon-name-part taxon-name-part-type="genus" reg="Suberites">Suberites</tp:taxon-name-part><tp:taxon-name-part taxon-name-part-type="species" reg="radiatus">radiatus</tp:taxon-name-part></tp:taxon-name></italic> Kieschnick, 1896, <italic><tp:taxon-name><tp:taxon-name-part taxon-name-part-type="genus" reg="Suberites">Suberites</tp:taxon-name-part><tp:taxon-name-part taxon-name-part-type="species" reg="diversicolor">diversicolor</tp:taxon-name-part></tp:taxon-name></italic> Becking &amp; Lim, 2009, and the deep-sea <italic><tp:taxon-name><tp:taxon-name-part taxon-name-part-type="genus" reg="Suberites">Suberites</tp:taxon-name-part><tp:taxon-name-part taxon-name-part-type="species" reg="perfectus">perfectus</tp:taxon-name-part></tp:taxon-name></italic> Ridley &amp; Dendy, 1886 (<xref ref-type="bibr" rid="B7">Becking and Lim 2009</xref>; <xref ref-type="bibr" rid="B70">Putra et al. 2023</xref>). North-west of Samalona Island, the Spermonde Archipelago; reef flat, scattered across shallow water area, growth on rock, plastic PVC, and sometimes competing with <tp:taxon-name><tp:taxon-name-part taxon-name-part-type="order">Scleractinia</tp:taxon-name-part></tp:taxon-name>.</p></tp:treatment-sec><ref-list><ref id="B7"><mixed-citation xmlns:xlink="http://www.w3.org/1999/xlink" xlink:type="simple"><person-group><name name-style="western"><surname>Becking</surname><given-names>LE</given-names></name><name name-style="western"><surname>Lim</surname><given-names>SC</given-names></name></person-group> (<year>2009</year>) A new <italic><tp:taxon-name><tp:taxon-name-part taxon-name-part-type="genus">Suberites</tp:taxon-name-part></tp:taxon-name></italic> (<tp:taxon-name><tp:taxon-name-part taxon-name-part-type="class">Demospongiae</tp:taxon-name-part></tp:taxon-name>: <tp:taxon-name><tp:taxon-name-part taxon-name-part-type="order">Hadromerida</tp:taxon-name-part></tp:taxon-name>: <tp:taxon-name><tp:taxon-name-part taxon-name-part-type="family">Suberitidae</tp:taxon-name-part></tp:taxon-name>) from the tropical Indo-West Pacific. Zoölogische Mededeelingen 83: 853–862. Available from <ext-link xlink:href="https://repository.naturalis.nl/pub/315882/" ext-link-type="uri" xlink:type="simple">https://repository.naturalis.nl/pub/315882/</ext-link></mixed-citation></ref><ref id="B70"><mixed-citation xmlns:xlink="http://www.w3.org/1999/xlink" xlink:type="simple"><person-group><name name-style="western"><surname>Putra</surname><given-names>SA</given-names></name><name name-style="western"><surname>Ambo-Rappe</surname><given-names>R</given-names></name><name name-style="western"><surname>Jompa</surname><given-names>J</given-names></name><name name-style="western"><surname>de Voogd</surname><given-names>NJ</given-names></name></person-group> (<year>2023</year>) <article-title>Two centuries of sponges (phylum <tp:taxon-name><tp:taxon-name-part taxon-name-part-type="phylum">Porifera</tp:taxon-name-part></tp:taxon-name>) taxonomic studies in Indonesia (1820–2021): Checklist and bibliography.</article-title><source>Zootaxa</source><volume>5298</volume>(<issue>1</issue>): <fpage>1</fpage>–<lpage>74</lpage>. <ext-link xlink:href="10.11646/zootaxa.5298.1.1" ext-link-type="doi" xlink:type="simple">https://doi.org/10.11646/zootaxa.5298.1.1</ext-link></mixed-citation></ref></ref-list></tp:taxon-treatment>
