# Supplementary material for: ﻿Preliminary study of marine sponges (Porifera) in the littoral of Spermonde Archipelago, Indonesia
Source: Zookeys. 2024 Aug 1;1208:275–313. doi: 10.3897/zookeys.1208.113603 (PMC11310579; doi:10.3897/zookeys.1208.113603)
Supplement: XML Treatment for Terpios hoshinota [file zookeys.1208.113603-treatment21.xml]

<!DOCTYPE tp:taxon-treatment
  PUBLIC "-//TaxonX//DTD Taxonomic Treatment Publishing DTD v0 20100105//EN" "tax-treatment-NSO.dtd">
<tp:taxon-treatment xmlns:tp="http://www.plazi.org/taxpub"><tp:treatment-meta><kwd-group><label>Taxon classification</label><kwd>
                  <named-content content-type="kingdom">Animalia</named-content>
                </kwd><kwd>
                  <named-content content-type="order">Suberitida</named-content>
                </kwd><kwd>
                  <named-content content-type="family">Suberitidae</named-content>
                </kwd></kwd-group><mixed-citation publication-type="journal"><person-group><name><surname>Putra</surname><given-names>Singgih Afifa</given-names></name><name><surname>Ambo-Rappe</surname><given-names>Rohani</given-names></name><name><surname>Jompa</surname><given-names>Jamaluddin</given-names></name><name><surname>de Voogd</surname><given-names>Nicole J.</given-names></name></person-group><article-title>﻿Preliminary study of marine sponges (<tp:taxon-name><tp:taxon-name-part taxon-name-part-type="phylum">Porifera</tp:taxon-name-part></tp:taxon-name>) in the littoral of Spermonde Archipelago, Indonesia</article-title><source>Zookeys</source><day>01</day><month>08</month><year>2024</year><volume>1208</volume><fpage>275</fpage><lpage>313</lpage><pub-id pub-id-type="doi">10.3897/zookeys.1208.113603</pub-id></mixed-citation></tp:treatment-meta><tp:nomenclature><label>﻿</label><tp:taxon-name>
                <object-id xmlns:xlink="http://www.w3.org/1999/xlink" content-type="arpha" xlink:type="simple">E88FCA49-28C3-5849-B5C0-A0A912D67B56</object-id>
                <tp:taxon-name-part taxon-name-part-type="genus" reg="Terpios">Terpios</tp:taxon-name-part>
                <tp:taxon-name-part taxon-name-part-type="species" reg="hoshinota">hoshinota</tp:taxon-name-part>
              </tp:taxon-name><tp:taxon-authority>Rützler &amp; Muzik, 1993</tp:taxon-authority><xref ref-type="fig" rid="F20">Fig. 20</xref></tp:nomenclature><tp:treatment-sec sec-type="Diagnostic features" id="SECID0EUVAI"><title>Diagnostic features.</title><p>Thin (&lt; 1 mm thick), encrusting, and excavating form overgrowing host coral skeletons (<italic><tp:taxon-name><tp:taxon-name-part taxon-name-part-type="genus" reg="Acropora">Acropora</tp:taxon-name-part></tp:taxon-name></italic> spp.). Dark grey to black, sometime pale grey in the upper surface. Original description of <italic><tp:taxon-name><tp:taxon-name-part taxon-name-part-type="genus" reg="Terpios">Terpios</tp:taxon-name-part><tp:taxon-name-part taxon-name-part-type="species" reg="hoshinota">hoshinota</tp:taxon-name-part></tp:taxon-name></italic> show spicules as only tylostyles (<xref ref-type="bibr" rid="B76">Rützler and Muzik 1993</xref>). In this study, spicule arrangements are tylostyles (total length × width) 132.9–252 (206.9) × 2.6–7.8 (4.4) µm (<italic>n</italic> = 52), and variation of heads (head length × head width × neck width) 3.7–7.4 (5.4) × 4.8–9 (6.5) × 1.8–5 (3.3) µm (<italic>n</italic> = 27). Spicule dimension measurements are shown on Table <xref ref-type="table" rid="T3">3</xref>. The morphology of <italic><tp:taxon-name><tp:taxon-name-part taxon-name-part-type="genus" reg="Terpios">Terpios</tp:taxon-name-part><tp:taxon-name-part taxon-name-part-type="species" reg="hoshinota">hoshinota</tp:taxon-name-part></tp:taxon-name></italic> is similar to <italic><tp:taxon-name><tp:taxon-name-part taxon-name-part-type="genus" reg="Terpios">Terpios</tp:taxon-name-part><tp:taxon-name-part taxon-name-part-type="species" reg="granulosus">granulosus</tp:taxon-name-part></tp:taxon-name></italic> Bergquist, 1967 from Hawaiian reefs. The difference is that this species is greyish brown, has lobe-headed tylostyles, and has a cyanobacterial symbiont (<xref ref-type="bibr" rid="B76">Rützler and Muzik 1993</xref>). This species known as a coral-killing sponge, but a recent study shows <italic><tp:taxon-name><tp:taxon-name-part taxon-name-part-type="genus" reg="Terpios">Terpios</tp:taxon-name-part><tp:taxon-name-part taxon-name-part-type="species" reg="hoshinota">hoshinota</tp:taxon-name-part></tp:taxon-name></italic> could also grow on glass slides, plastic sheets, and rubber tyres. The competitive interaction with the coral host is only for substrate rather than food or nutrients (<xref ref-type="bibr" rid="B84">Syue et al. 2021</xref>).</p><fig id="F20" position="float" orientation="portrait"><object-id xmlns:xlink="http://www.w3.org/1999/xlink" content-type="doi" xlink:type="simple">10.3897/zookeys.1208.113603.figure20</object-id><object-id xmlns:xlink="http://www.w3.org/1999/xlink" content-type="arpha" xlink:type="simple">09F8873F-1686-5937-AC71-FFC6B5FE5735</object-id><label>Figure 20.</label><caption><p>Habitus in situ of <italic><tp:taxon-name><tp:taxon-name-part taxon-name-part-type="genus" reg="Terpios">Terpios</tp:taxon-name-part><tp:taxon-name-part taxon-name-part-type="species" reg="hoshinota">hoshinota</tp:taxon-name-part></tp:taxon-name></italic> Rützler &amp; Muzik, 1993 (photograph by SAP).</p></caption><graphic xmlns:xlink="http://www.w3.org/1999/xlink" xlink:href="zookeys-1208-275_article-113603__-g020.jpg" position="float" orientation="portrait" xlink:type="simple" id="oo_1106242.jpg"><uri content-type="original_file" xlink:type="simple">https://binary.pensoft.net/fig/1106242</uri></graphic></fig><table-wrap id="T3" position="float" orientation="portrait"><label>Table 3.</label><caption><p>Spicule (tylostyles) dimensions (µm) for <italic><tp:taxon-name><tp:taxon-name-part taxon-name-part-type="genus" reg="Terpios">Terpios</tp:taxon-name-part><tp:taxon-name-part taxon-name-part-type="species" reg="hoshinota">hoshinota</tp:taxon-name-part></tp:taxon-name></italic>.</p></caption><table id="TID0EMTAK" rules="all"><tbody><tr><th rowspan="1" colspan="1">Total length</th><th rowspan="1" colspan="1">Shaft width</th><th rowspan="1" colspan="1">Neck width</th><th rowspan="1" colspan="1">Head width</th><th rowspan="1" colspan="1">Head length</th><th rowspan="1" colspan="1">Reference</th></tr><tr><td rowspan="1" colspan="1">132.9–252 (206.9)</td><td rowspan="1" colspan="1">2.6–7.8 (4.4)</td><td rowspan="1" colspan="1">1.8–5 (3.3)</td><td rowspan="1" colspan="1">4.8–9 (6.5)</td><td rowspan="1" colspan="1">3.7–7.4 (5.4)</td><td rowspan="1" colspan="1">This study</td></tr><tr><td rowspan="1" colspan="1">180–290 (251.6)</td><td rowspan="1" colspan="1">3–4 (3.5)</td><td rowspan="1" colspan="1">2–3 (2.7)</td><td rowspan="1" colspan="1">5.5–7 (6.1)</td><td rowspan="1" colspan="1">4.5–6 (5.2)</td><td rowspan="1" colspan="1">(<xref ref-type="bibr" rid="B76">Rützler and Muzik 1993</xref>)</td></tr></tbody></table></table-wrap></tp:treatment-sec><tp:treatment-sec sec-type="distribution" id="SECID0EP2AI"><title>Distribution and ecology.</title><p>This widespread species has been recorded from the Indian Ocean, north-western Pacific, and Australia (<xref ref-type="bibr" rid="B37">Fromont et al. 2019</xref>). <italic><tp:taxon-name><tp:taxon-name-part taxon-name-part-type="genus" reg="Terpios">Terpios</tp:taxon-name-part><tp:taxon-name-part taxon-name-part-type="species" reg="hoshinota">hoshinota</tp:taxon-name-part></tp:taxon-name></italic> was originally described from the Ryukyu Archipelago, Japan (north-west Pacific). Our specimen was found from north-west of Samalona Island, the Spermonde Archipelago; reef flat, overgrowing branching <italic><tp:taxon-name><tp:taxon-name-part taxon-name-part-type="genus" reg="Acropora">Acropora</tp:taxon-name-part></tp:taxon-name></italic> sp.</p></tp:treatment-sec><ref-list><ref id="B76"><mixed-citation xmlns:xlink="http://www.w3.org/1999/xlink" xlink:type="simple"><person-group><name name-style="western"><surname>Rützler</surname><given-names>K</given-names></name><name name-style="western"><surname>Muzik</surname><given-names>K</given-names></name></person-group> (<year>1993</year>) <article-title><italic><tp:taxon-name><tp:taxon-name-part taxon-name-part-type="genus">Terpios</tp:taxon-name-part><tp:taxon-name-part taxon-name-part-type="species">hoshinota</tp:taxon-name-part></tp:taxon-name></italic>, a new cyanobacteriosponge threatening Pacific reefs.</article-title><source>Scientia Marina</source><volume>57</volume>: <fpage>395</fpage>–<lpage>403</lpage>. <ext-link xlink:href="https://repository.si.edu/handle/10088/7882" ext-link-type="uri" xlink:type="simple">https://repository.si.edu/handle/10088/7882</ext-link></mixed-citation></ref><ref id="B84"><mixed-citation xmlns:xlink="http://www.w3.org/1999/xlink" xlink:type="simple"><person-group><name name-style="western"><surname>Syue</surname><given-names>S-T</given-names></name><name name-style="western"><surname>Hsu</surname><given-names>C-H</given-names></name><name name-style="western"><surname>Soong</surname><given-names>K</given-names></name></person-group> (<year>2021</year>) <article-title>Testing of how and why the <italic><tp:taxon-name><tp:taxon-name-part taxon-name-part-type="genus">Terpios</tp:taxon-name-part><tp:taxon-name-part taxon-name-part-type="species">hoshinota</tp:taxon-name-part></tp:taxon-name></italic> sponge kills stony corals.</article-title><source>Scientific Reports</source><volume>11</volume>(<issue>1</issue>): <fpage>7661</fpage>. <ext-link xlink:href="10.1038/s41598-021-87350-4" ext-link-type="doi" xlink:type="simple">https://doi.org/10.1038/s41598-021-87350-4</ext-link></mixed-citation></ref><ref id="B37"><mixed-citation xmlns:xlink="http://www.w3.org/1999/xlink" xlink:type="simple"><person-group><name name-style="western"><surname>Fromont</surname><given-names>J</given-names></name><name name-style="western"><surname>Richards</surname><given-names>ZT</given-names></name><name name-style="western"><surname>Wilson</surname><given-names>NG</given-names></name></person-group> (<year>2019</year>) First Report of the Coral-Killing Sponge <italic><tp:taxon-name><tp:taxon-name-part taxon-name-part-type="genus">Terpios</tp:taxon-name-part><tp:taxon-name-part taxon-name-part-type="species">hoshinota</tp:taxon-name-part></tp:taxon-name></italic> Rützler and Muzik, 1993 in Western Australia: A New Threat to Kimberley Coral Reefs? Diversity 11(10): 184. <ext-link xlink:href="10.3390/d11100184" ext-link-type="doi" xlink:type="simple">https://doi.org/10.3390/d11100184</ext-link></mixed-citation></ref></ref-list></tp:taxon-treatment>
