# Supplementary material for: ﻿Preliminary study of marine sponges (Porifera) in the littoral of Spermonde Archipelago, Indonesia
Source: Zookeys. 2024 Aug 1;1208:275–313. doi: 10.3897/zookeys.1208.113603 (PMC11310579; doi:10.3897/zookeys.1208.113603)
Supplement: XML Treatment for Ecionemia acervus [file zookeys.1208.113603-treatment22.xml]

<!DOCTYPE tp:taxon-treatment
  PUBLIC "-//TaxonX//DTD Taxonomic Treatment Publishing DTD v0 20100105//EN" "tax-treatment-NSO.dtd">
<tp:taxon-treatment xmlns:tp="http://www.plazi.org/taxpub"><tp:treatment-meta><kwd-group><label>Taxon classification</label><kwd>
                  <named-content content-type="kingdom">Animalia</named-content>
                </kwd><kwd>
                  <named-content content-type="order">Tetractinellida</named-content>
                </kwd><kwd>
                  <named-content content-type="family">Ancorinidae</named-content>
                </kwd></kwd-group><mixed-citation publication-type="journal"><person-group><name><surname>Putra</surname><given-names>Singgih Afifa</given-names></name><name><surname>Ambo-Rappe</surname><given-names>Rohani</given-names></name><name><surname>Jompa</surname><given-names>Jamaluddin</given-names></name><name><surname>de Voogd</surname><given-names>Nicole J.</given-names></name></person-group><article-title>﻿Preliminary study of marine sponges (<tp:taxon-name><tp:taxon-name-part taxon-name-part-type="phylum">Porifera</tp:taxon-name-part></tp:taxon-name>) in the littoral of Spermonde Archipelago, Indonesia</article-title><source>Zookeys</source><day>01</day><month>08</month><year>2024</year><volume>1208</volume><fpage>275</fpage><lpage>313</lpage><pub-id pub-id-type="doi">10.3897/zookeys.1208.113603</pub-id></mixed-citation></tp:treatment-meta><tp:nomenclature><label>﻿</label><tp:taxon-name>
                <object-id xmlns:xlink="http://www.w3.org/1999/xlink" content-type="arpha" xlink:type="simple">A850526F-7592-54A3-A344-215DA21D3F57</object-id>
                <tp:taxon-name-part taxon-name-part-type="genus" reg="Ecionemia">Ecionemia</tp:taxon-name-part>
                <tp:taxon-name-part taxon-name-part-type="species" reg="acervus">acervus</tp:taxon-name-part>
              </tp:taxon-name><tp:taxon-authority>Bowerbank, 1862</tp:taxon-authority><xref ref-type="fig" rid="F21">Fig. 21</xref></tp:nomenclature><tp:treatment-sec sec-type="description" id="SECID0EU5AI"><title>Description.</title><p>Massive or thickly encrusting sponges without a distinct cortex. Megascleres are triaenes of different types and large oxeas. Microscleres include spiny microrhabds in addition to euasters. Microrhabds usually form a dermal layer (<xref ref-type="bibr" rid="B92">Uriz 2002</xref>).</p><fig id="F21" position="float" orientation="portrait"><object-id xmlns:xlink="http://www.w3.org/1999/xlink" content-type="doi" xlink:type="simple">10.3897/zookeys.1208.113603.figure21</object-id><object-id xmlns:xlink="http://www.w3.org/1999/xlink" content-type="arpha" xlink:type="simple">4317324A-980C-52BB-88A4-F4A201B6C04C</object-id><label>Figure 21.</label><caption><p><italic><tp:taxon-name><tp:taxon-name-part taxon-name-part-type="genus" reg="Ecionemia">Ecionemia</tp:taxon-name-part><tp:taxon-name-part taxon-name-part-type="species" reg="acervus">acervus</tp:taxon-name-part></tp:taxon-name></italic> Bowerbank, 1862 <bold>a</bold> habitus in situ at Langkai Island, the Spermonde Archipelago (photograph by NJdeV) (CEL016), and SEM images of spicules, <bold>b, c</bold> somal chiasters/ strongylasters <bold>d</bold> cortical rough microrhabds/ microstrongyle.</p></caption><graphic xmlns:xlink="http://www.w3.org/1999/xlink" xlink:href="zookeys-1208-275_article-113603__-g021.jpg" position="float" orientation="portrait" xlink:type="simple" id="oo_1106243.jpg"><uri content-type="original_file" xlink:type="simple">https://binary.pensoft.net/fig/1106243</uri></graphic></fig></tp:treatment-sec><tp:treatment-sec sec-type="distribution" id="SECID0E46AI"><title>Distribution and ecology.</title><p>Indo-Pacific, Australia, New Zealand. This species is common in the Indo-Pacific (<xref ref-type="bibr" rid="B92">Uriz 2002</xref>). Our specimen was collected from Langkai Island, the Spermonde Archipelago; reef flat.</p></tp:treatment-sec><ref-list><ref id="B92"><mixed-citation xmlns:xlink="http://www.w3.org/1999/xlink" xlink:type="simple"><person-group><name name-style="western"><surname>Uriz</surname><given-names>MJ</given-names></name></person-group> (<year>2002</year>) <article-title>Family <tp:taxon-name><tp:taxon-name-part taxon-name-part-type="family">Ancorinidae</tp:taxon-name-part></tp:taxon-name> Schmidt, 1870.</article-title> In: <person-group><name name-style="western"><surname>Hooper</surname><given-names>JNA</given-names></name><name name-style="western"><surname>van Soest</surname><given-names>RWM</given-names></name></person-group> (<role>Eds</role>) <issue-title>Systema Porifera: A Guide to the Classification of Sponges.</issue-title><source>Kluwer Academic/Plenum Publisher, New York</source>, <fpage>108</fpage>–<lpage>126</lpage>. <ext-link xlink:href="10.1007/978-1-4615-0747-5_12" ext-link-type="doi" xlink:type="simple">https://doi.org/10.1007/978-1-4615-0747-5_12</ext-link></mixed-citation></ref></ref-list></tp:taxon-treatment>
