# Supplementary material for: ﻿Preliminary study of marine sponges (Porifera) in the littoral of Spermonde Archipelago, Indonesia
Source: Zookeys. 2024 Aug 1;1208:275–313. doi: 10.3897/zookeys.1208.113603 (PMC11310579; doi:10.3897/zookeys.1208.113603)
Supplement: XML Treatment for Geodia [file zookeys.1208.113603-treatment23.xml]

<!DOCTYPE tp:taxon-treatment
  PUBLIC "-//TaxonX//DTD Taxonomic Treatment Publishing DTD v0 20100105//EN" "tax-treatment-NSO.dtd">
<tp:taxon-treatment xmlns:tp="http://www.plazi.org/taxpub"><tp:treatment-meta><kwd-group><label>Taxon classification</label><kwd>
                  <named-content content-type="kingdom">Animalia</named-content>
                </kwd><kwd>
                  <named-content content-type="order">Tetractinellida</named-content>
                </kwd><kwd>
                  <named-content content-type="family">Geodiidae</named-content>
                </kwd></kwd-group><mixed-citation publication-type="journal"><person-group><name><surname>Putra</surname><given-names>Singgih Afifa</given-names></name><name><surname>Ambo-Rappe</surname><given-names>Rohani</given-names></name><name><surname>Jompa</surname><given-names>Jamaluddin</given-names></name><name><surname>de Voogd</surname><given-names>Nicole J.</given-names></name></person-group><article-title>﻿Preliminary study of marine sponges (<tp:taxon-name><tp:taxon-name-part taxon-name-part-type="phylum">Porifera</tp:taxon-name-part></tp:taxon-name>) in the littoral of Spermonde Archipelago, Indonesia</article-title><source>Zookeys</source><day>01</day><month>08</month><year>2024</year><volume>1208</volume><fpage>275</fpage><lpage>313</lpage><pub-id pub-id-type="doi">10.3897/zookeys.1208.113603</pub-id></mixed-citation></tp:treatment-meta><tp:nomenclature><label>﻿</label><tp:taxon-name>
                <object-id xmlns:xlink="http://www.w3.org/1999/xlink" content-type="arpha" xlink:type="simple">9F987FDE-E84D-5F0F-A0E0-D01E1D25E82F</object-id>
                <tp:taxon-name-part taxon-name-part-type="genus" reg="Geodia">Geodia</tp:taxon-name-part>
              </tp:taxon-name><tp:taxon-authority>sp.</tp:taxon-authority><xref ref-type="fig" rid="F22">Fig. 22</xref></tp:nomenclature><tp:treatment-sec sec-type="Diagnostic features" id="SECID0ECCBI"><title>Diagnostic features.</title><p>Twelve species of <italic><tp:taxon-name><tp:taxon-name-part taxon-name-part-type="genus" reg="Geodia">Geodia</tp:taxon-name-part></tp:taxon-name></italic> spp. were described from Indonesia (<xref ref-type="bibr" rid="B70">Putra et al. 2023</xref>; <xref ref-type="bibr" rid="B29">de Voogd et al. 2024</xref>). Our specimen has oxeas 1079.43–1820.54 (1507.20) × 18.17–33.67 (25.21) µm (<italic>n</italic> = 11), sterrasters widths 49.05–77.40 (59.98) µm (<italic>n</italic> = 20), dichotriaene, anatriaene, protriaene, strongylasters, and oxyasters. Further analysis is needed to examine and provide a name for this specimen.</p><fig id="F22" position="float" orientation="portrait"><object-id xmlns:xlink="http://www.w3.org/1999/xlink" content-type="doi" xlink:type="simple">10.3897/zookeys.1208.113603.figure22</object-id><object-id xmlns:xlink="http://www.w3.org/1999/xlink" content-type="arpha" xlink:type="simple">A517F914-E141-5D9B-936C-46F0FF9DD45F</object-id><label>Figure 22.</label><caption><p>SEM images of spicules of <italic><tp:taxon-name><tp:taxon-name-part taxon-name-part-type="genus" reg="Geodia">Geodia</tp:taxon-name-part></tp:taxon-name></italic> sp. (CEL174) <bold>a, b</bold> sterrasters (<bold>b</bold> developmental stage) <bold>c</bold> strongylaster <bold>d</bold> oxyaster attached to strongylasters <bold>e</bold> dichotriaene <bold>f</bold> anatriaene <bold>g</bold> protriaene.</p></caption><graphic xmlns:xlink="http://www.w3.org/1999/xlink" xlink:href="zookeys-1208-275_article-113603__-g022.jpg" position="float" orientation="portrait" xlink:type="simple" id="oo_1106244.jpg"><uri content-type="original_file" xlink:type="simple">https://binary.pensoft.net/fig/1106244</uri></graphic></fig></tp:treatment-sec><tp:treatment-sec sec-type="distribution" id="SECID0E4DBI"><title>Distribution and ecology.</title><p>This group is distributed across Indonesia, i.e., Halmahera, Arafura Sea, Southern Java, Sunda Shelf/Java Sea, Banda Sea, Palawan/North Borneo (<xref ref-type="bibr" rid="B82">Sollas 1888</xref>; <xref ref-type="bibr" rid="B49">Kieschnick 1896</xref>; <xref ref-type="bibr" rid="B90">Topsent 1897</xref>; <xref ref-type="bibr" rid="B54">Lindgren 1898</xref>; <xref ref-type="bibr" rid="B86">Thiele 1900</xref>; <xref ref-type="bibr" rid="B99">von Lendenfeld 1903</xref>; <xref ref-type="bibr" rid="B39">Hentschel 1912</xref>; <xref ref-type="bibr" rid="B102">Wilson 1925</xref>; <xref ref-type="bibr" rid="B97">van Soest et al. 2020</xref>). Our specimen was collected from Barangbaringan Island, the Spermonde Archipelago; turbid environment.</p></tp:treatment-sec><ref-list><ref id="B70"><mixed-citation xmlns:xlink="http://www.w3.org/1999/xlink" xlink:type="simple"><person-group><name name-style="western"><surname>Putra</surname><given-names>SA</given-names></name><name name-style="western"><surname>Ambo-Rappe</surname><given-names>R</given-names></name><name name-style="western"><surname>Jompa</surname><given-names>J</given-names></name><name name-style="western"><surname>de Voogd</surname><given-names>NJ</given-names></name></person-group> (<year>2023</year>) <article-title>Two centuries of sponges (phylum <tp:taxon-name><tp:taxon-name-part taxon-name-part-type="phylum">Porifera</tp:taxon-name-part></tp:taxon-name>) taxonomic studies in Indonesia (1820–2021): Checklist and bibliography.</article-title><source>Zootaxa</source><volume>5298</volume>(<issue>1</issue>): <fpage>1</fpage>–<lpage>74</lpage>. <ext-link xlink:href="10.11646/zootaxa.5298.1.1" ext-link-type="doi" xlink:type="simple">https://doi.org/10.11646/zootaxa.5298.1.1</ext-link></mixed-citation></ref><ref id="B29"><mixed-citation xmlns:xlink="http://www.w3.org/1999/xlink" xlink:type="simple"><person-group><name name-style="western"><surname>de Voogd</surname><given-names>NJ</given-names></name><name name-style="western"><surname>Alvarez</surname><given-names>B</given-names></name><name name-style="western"><surname>Boury-Esnault</surname><given-names>N</given-names></name><name name-style="western"><surname>Cárdenas</surname><given-names>P</given-names></name><name name-style="western"><surname>Díaz</surname><given-names>M-C</given-names></name><name name-style="western"><surname>Dohrmann</surname><given-names>M</given-names></name><name name-style="western"><surname>Downey</surname><given-names>R</given-names></name><name name-style="western"><surname>Goodwin</surname><given-names>C</given-names></name><name name-style="western"><surname>Hajdu</surname><given-names>E</given-names></name><name name-style="western"><surname>Hooper</surname><given-names>JNA</given-names></name><name name-style="western"><surname>Kelly</surname><given-names>M</given-names></name><name name-style="western"><surname>Klautau</surname><given-names>M</given-names></name><name name-style="western"><surname>Lim</surname><given-names>SC</given-names></name><name name-style="western"><surname>Manconi</surname><given-names>R</given-names></name><name name-style="western"><surname>Morrow</surname><given-names>C</given-names></name><name name-style="western"><surname>Pinheiro</surname><given-names>U</given-names></name><name name-style="western"><surname>Pisera</surname><given-names>AB</given-names></name><name name-style="western"><surname>Ríos</surname><given-names>P</given-names></name><name name-style="western"><surname>Rützler</surname><given-names>K</given-names></name><name name-style="western"><surname>Schönberg</surname><given-names>C</given-names></name><name name-style="western"><surname>Turner</surname><given-names>T</given-names></name><name name-style="western"><surname>Vacelet</surname><given-names>J</given-names></name><name name-style="western"><surname>van Soest</surname><given-names>RWM</given-names></name><name name-style="western"><surname>Xavier</surname><given-names>J</given-names></name></person-group> (<year>2024</year>) World <tp:taxon-name><tp:taxon-name-part taxon-name-part-type="phylum">Porifera</tp:taxon-name-part></tp:taxon-name> Database. <ext-link xlink:href="10.14284/359" ext-link-type="doi" xlink:type="simple">https://doi.org/10.14284/359</ext-link> [accessed 02-05-2024]</mixed-citation></ref><ref id="B82"><mixed-citation xmlns:xlink="http://www.w3.org/1999/xlink" xlink:type="simple"><person-group><name name-style="western"><surname>Sollas</surname><given-names>WJ</given-names></name></person-group> (<year>1888</year>) Report on the <tp:taxon-name><tp:taxon-name-part taxon-name-part-type="order">Tetractinellida</tp:taxon-name-part></tp:taxon-name> collected by H.M.S. Challenger, during the years 1873–1876. Report on the Scientific Results of the Voyage of H.M.S. Challenger During the Years 1873–76 25: 284–346. <ext-link xlink:href="http://www.19thcenturyscience.org/HMSC/HMSC-Reports/Zool-63/htm/doc.html" ext-link-type="uri" xlink:type="simple">http://www.19thcenturyscience.org/HMSC/HMSC-Reports/Zool-63/htm/doc.html</ext-link> [accessed 28-01-2021]</mixed-citation></ref><ref id="B49"><mixed-citation xmlns:xlink="http://www.w3.org/1999/xlink" xlink:type="simple"><person-group><name name-style="western"><surname>Kieschnick</surname><given-names>O</given-names></name></person-group> (<year>1896</year>) <article-title>Silicispongiae von Ternate nach den Sammlungen von Herrn Prof. Dr. W. Kükenthal.</article-title><source>Zoologischer Anzeiger</source><volume>19</volume>: <fpage>526</fpage>–<lpage>534</lpage>. <ext-link xlink:href="https://www.marinespecies.org/aphia.php?p=sourcedetails&amp;id=7713" ext-link-type="uri" xlink:type="simple">https://www.marinespecies.org/aphia.php?p=sourcedetails&amp;id=7713</ext-link></mixed-citation></ref><ref id="B90"><mixed-citation xmlns:xlink="http://www.w3.org/1999/xlink" xlink:type="simple"><person-group><name name-style="western"><surname>Topsent</surname><given-names>E</given-names></name></person-group> (<year>1897</year>) <article-title>Spongiaires de la Baie d’Amboine. (Voyage de MM. M. Bedot et C. Pictet dans l’archipel Malais).</article-title><source>Revue Suisse de Zoologie</source><volume>4</volume>(<issue>3</issue>): <fpage>421</fpage>–<lpage>487</lpage>. <ext-link xlink:href="10.5962/bhl.part.35507" ext-link-type="doi" xlink:type="simple">https://doi.org/10.5962/bhl.part.35507</ext-link></mixed-citation></ref><ref id="B54"><mixed-citation xmlns:xlink="http://www.w3.org/1999/xlink" xlink:type="simple"><person-group><name name-style="western"><surname>Lindgren</surname><given-names>NG</given-names></name></person-group> (<year>1898</year>) Beitrag zur Kenntniss der Spongienfauna des Malayischen Archipels und der chinesischen Meere. Zoologische Jahrbücher. Abteilung für Systematik, Geographie und Biologie der Thiere 11: 283–378 [pls 17–20]. <ext-link xlink:href="https://www.marinespecies.org/aphia.php?p=sourcedetails&amp;id=7886" ext-link-type="uri" xlink:type="simple">https://www.marinespecies.org/aphia.php?p=sourcedetails&amp;id=7886</ext-link> [accessed 13-09-2021]</mixed-citation></ref><ref id="B86"><mixed-citation xmlns:xlink="http://www.w3.org/1999/xlink" xlink:type="simple"><person-group><name name-style="western"><surname>Thiele</surname><given-names>J</given-names></name></person-group> (<year>1900</year>) <article-title>Kieselschwämme von Ternate. I. Abhandlungen herausgegeben von der Senckenbergischen naturforschenden Gesellschaft.</article-title><source>Frankfurt</source><volume>25</volume>: <fpage>19</fpage>–<lpage>80</lpage>. <ext-link xlink:href="http://www.marinespecies.org/porifera/porifera.php?p=sourcedetails&amp;id=8297" ext-link-type="uri" xlink:type="simple">http://www.marinespecies.org/porifera/porifera.php?p=sourcedetails&amp;id=8297</ext-link> [accessed 06-12-2019]</mixed-citation></ref><ref id="B99"><mixed-citation xmlns:xlink="http://www.w3.org/1999/xlink" xlink:type="simple"><person-group><name name-style="western"><surname>von Lendenfeld</surname><given-names>R</given-names></name></person-group> (<year>1903</year>) <source><tp:taxon-name><tp:taxon-name-part taxon-name-part-type="phylum">Porifera</tp:taxon-name-part></tp:taxon-name>. Tetraxonia. In: Schulze FE (Ed.) Das Tierreich 19.</source><publisher-name>Friedländer</publisher-name>, <publisher-loc>Berlin</publisher-loc>, <size units="page">168 pp</size>. <ext-link xlink:href="http://www.marinespecies.org/porifera/porifera.php?p=sourcedetails&amp;id=7831" ext-link-type="uri" xlink:type="simple">http://www.marinespecies.org/porifera/porifera.php?p=sourcedetails&amp;id=7831</ext-link> [accessed 15-09-2021]</mixed-citation></ref><ref id="B39"><mixed-citation xmlns:xlink="http://www.w3.org/1999/xlink" xlink:type="simple"><person-group><name name-style="western"><surname>Hentschel</surname><given-names>E</given-names></name></person-group> (<year>1912</year>) Kiesel- und Hornschwämme der Aru- und Kei-Inseln. Abhandlungen herausgegeben von der Senckenbergischen naturforschenden Gesellschaft 34: 293–448 [pls 13–21]. <ext-link xlink:href="http://www.marinespecies.org/porifera/porifera.php?p=sourcedetails&amp;id=7613" ext-link-type="uri" xlink:type="simple">http://www.marinespecies.org/porifera/porifera.php?p=sourcedetails&amp;id=7613</ext-link> [accessed 07-01-2020]</mixed-citation></ref><ref id="B102"><mixed-citation xmlns:xlink="http://www.w3.org/1999/xlink" xlink:type="simple"><person-group><name name-style="western"><surname>Wilson</surname><given-names>HV</given-names></name></person-group> (<year>1925</year>) <article-title>Silicious and horny sponges collected by the U.S. Fisheries Steamer “Albatross” during the Philippine Expedition, 1907–1910. Bulletin of the United States National Museum.</article-title><source>Contributions to the biology of the Philippine Archipelago and adjacent regions</source><volume>100</volume>: <fpage>273</fpage>–<lpage>532</lpage>. <ext-link xlink:href="https://repository.si.edu/handle/10088/21261" ext-link-type="uri" xlink:type="simple">https://repository.si.edu/handle/10088/21261</ext-link> [accessed 12-04-2020]</mixed-citation></ref><ref id="B97"><mixed-citation xmlns:xlink="http://www.w3.org/1999/xlink" xlink:type="simple"><person-group><name name-style="western"><surname>van Soest</surname><given-names>RWM</given-names></name><name name-style="western"><surname>Hooper</surname><given-names>JNA</given-names></name><name name-style="western"><surname>Butler</surname><given-names>PJ</given-names></name></person-group> (<year>2020</year>) <article-title>Every sponge its own name: Removing <tp:taxon-name><tp:taxon-name-part taxon-name-part-type="phylum">Porifera</tp:taxon-name-part></tp:taxon-name> homonyms.</article-title><source>Zootaxa</source><volume>4745</volume>(<issue>1</issue>): <fpage>1</fpage>–<lpage>93</lpage>. <ext-link xlink:href="10.11646/zootaxa.4745.1.1" ext-link-type="doi" xlink:type="simple">https://doi.org/10.11646/zootaxa.4745.1.1</ext-link></mixed-citation></ref></ref-list></tp:taxon-treatment>
