# Supplementary material for: ﻿Preliminary study of marine sponges (Porifera) in the littoral of Spermonde Archipelago, Indonesia
Source: Zookeys. 2024 Aug 1;1208:275–313. doi: 10.3897/zookeys.1208.113603 (PMC11310579; doi:10.3897/zookeys.1208.113603)
Supplement: XML Treatment for Paratetilla bacca [file zookeys.1208.113603-treatment24.xml]

<!DOCTYPE tp:taxon-treatment
  PUBLIC "-//TaxonX//DTD Taxonomic Treatment Publishing DTD v0 20100105//EN" "tax-treatment-NSO.dtd">
<tp:taxon-treatment xmlns:tp="http://www.plazi.org/taxpub"><tp:treatment-meta><kwd-group><label>Taxon classification</label><kwd>
                  <named-content content-type="kingdom">Animalia</named-content>
                </kwd><kwd>
                  <named-content content-type="order">Tetractinellida</named-content>
                </kwd><kwd>
                  <named-content content-type="family">Tetillidae</named-content>
                </kwd></kwd-group><mixed-citation publication-type="journal"><person-group><name><surname>Putra</surname><given-names>Singgih Afifa</given-names></name><name><surname>Ambo-Rappe</surname><given-names>Rohani</given-names></name><name><surname>Jompa</surname><given-names>Jamaluddin</given-names></name><name><surname>de Voogd</surname><given-names>Nicole J.</given-names></name></person-group><article-title>﻿Preliminary study of marine sponges (<tp:taxon-name><tp:taxon-name-part taxon-name-part-type="phylum">Porifera</tp:taxon-name-part></tp:taxon-name>) in the littoral of Spermonde Archipelago, Indonesia</article-title><source>Zookeys</source><day>01</day><month>08</month><year>2024</year><volume>1208</volume><fpage>275</fpage><lpage>313</lpage><pub-id pub-id-type="doi">10.3897/zookeys.1208.113603</pub-id></mixed-citation></tp:treatment-meta><tp:nomenclature><label>﻿</label><tp:taxon-name>
                <object-id xmlns:xlink="http://www.w3.org/1999/xlink" content-type="arpha" xlink:type="simple">13BC455A-EB47-5BFE-A9D0-AAEED50EB32A</object-id>
                <tp:taxon-name-part taxon-name-part-type="genus" reg="Paratetilla">Paratetilla</tp:taxon-name-part>
                <tp:taxon-name-part taxon-name-part-type="species" reg="bacca">bacca</tp:taxon-name-part>
              </tp:taxon-name><tp:taxon-authority>(Selenka, 1867)</tp:taxon-authority><xref ref-type="fig" rid="F23">Fig. 23</xref></tp:nomenclature><tp:treatment-sec sec-type="Diagnostic features" id="SECID0EGHBI"><title>Diagnostic features.</title><p>Globular sponges, specimen ≈ 64 × 47 mm (l × w) in diameter. Porocalices are abundant as circular to oval apertures. Color generally bright yellow when alive with brownish appearance in situ due to algal and sediment cover. Skeleton composed of oxea and triaenes radiating from a central core. Megascleres are oxeas, anatriaenes, and calthrops-like. Microscleres are sigmaspires, C- to S-shaped. A complete redescription of <italic><tp:taxon-name><tp:taxon-name-part taxon-name-part-type="genus" reg="Paratetilla">P.</tp:taxon-name-part><tp:taxon-name-part taxon-name-part-type="species" reg="bacca">bacca</tp:taxon-name-part></tp:taxon-name></italic> was provided recently (<xref ref-type="bibr" rid="B78">Santodomingo and Becking 2018</xref>). This species had a considerable variation in spicules sizes in the different localities as well as significant intra-specific variation. This variation could be a response to different environmental conditions, a consequence of genetic selection, or synergistic between ecological and genetic factors.</p><fig id="F23" position="float" orientation="portrait"><object-id xmlns:xlink="http://www.w3.org/1999/xlink" content-type="doi" xlink:type="simple">10.3897/zookeys.1208.113603.figure23</object-id><object-id xmlns:xlink="http://www.w3.org/1999/xlink" content-type="arpha" xlink:type="simple">E1067627-9AB7-5E75-9DCC-D2E6A70048E9</object-id><label>Figure 23.</label><caption><p>Habitus in situ of <italic><tp:taxon-name><tp:taxon-name-part taxon-name-part-type="genus" reg="Paratetilla">Paratetilla</tp:taxon-name-part><tp:taxon-name-part taxon-name-part-type="species" reg="bacca">bacca</tp:taxon-name-part></tp:taxon-name></italic> (Selenka, 1867) at Gusung Tallang, the Spermonde Archipelago (photograph by SAP).</p></caption><graphic xmlns:xlink="http://www.w3.org/1999/xlink" xlink:href="zookeys-1208-275_article-113603__-g023.jpg" position="float" orientation="portrait" xlink:type="simple" id="oo_1106245.jpg"><uri content-type="original_file" xlink:type="simple">https://binary.pensoft.net/fig/1106245</uri></graphic></fig></tp:treatment-sec><tp:treatment-sec sec-type="distribution" id="SECID0ETIBI"><title>Distribution and ecology.</title><p>Seychelles Islands (<xref ref-type="bibr" rid="B87">Thomas 1973</xref>), south-west Madagascar (<xref ref-type="bibr" rid="B93">Vacelet et al. 1976</xref>), Zanzibar (<xref ref-type="bibr" rid="B66">Pulitzer-Finali 1993</xref>), Thailand (<xref ref-type="bibr" rid="B68">Putchakarn 2007</xref>), Singapore (<xref ref-type="bibr" rid="B52">Lim et al. 2012</xref>), Philippines (<xref ref-type="bibr" rid="B56">Longakit et al. 2005</xref>), and Indonesia (<xref ref-type="bibr" rid="B78">Santodomingo and Becking 2018</xref>). Our specimen was collected from Gusung Tallang Island, the Spermonde Archipelago; turbid environment.</p></tp:treatment-sec><ref-list><ref id="B78"><mixed-citation xmlns:xlink="http://www.w3.org/1999/xlink" xlink:type="simple"><person-group><name name-style="western"><surname>Santodomingo</surname><given-names>N</given-names></name><name name-style="western"><surname>Becking</surname><given-names>LE</given-names></name></person-group> (<year>2018</year>) <article-title>Unravelling the moons: Review of the genera <italic><tp:taxon-name><tp:taxon-name-part taxon-name-part-type="genus">Paratetilla</tp:taxon-name-part></tp:taxon-name></italic> and <italic><tp:taxon-name><tp:taxon-name-part taxon-name-part-type="genus">Cinachyrella</tp:taxon-name-part></tp:taxon-name></italic> in the Indo-Pacific (<tp:taxon-name><tp:taxon-name-part taxon-name-part-type="class">Demospongiae</tp:taxon-name-part></tp:taxon-name>, <tp:taxon-name><tp:taxon-name-part taxon-name-part-type="order">Tetractinellida</tp:taxon-name-part></tp:taxon-name>, <tp:taxon-name><tp:taxon-name-part taxon-name-part-type="family">Tetillidae</tp:taxon-name-part></tp:taxon-name>).</article-title><source>ZooKeys</source><volume>791</volume>: <fpage>1</fpage>–<lpage>46</lpage>. <ext-link xlink:href="10.3897/zookeys.791.27546" ext-link-type="doi" xlink:type="simple">https://doi.org/10.3897/zookeys.791.27546</ext-link></mixed-citation></ref><ref id="B87"><mixed-citation xmlns:xlink="http://www.w3.org/1999/xlink" xlink:type="simple"><person-group><name name-style="western"><surname>Thomas</surname><given-names>PA</given-names></name></person-group> (<year>1973</year>) <article-title>Marine <tp:taxon-name><tp:taxon-name-part taxon-name-part-type="class">Demospongiae</tp:taxon-name-part></tp:taxon-name> of Mahe Island in the Seychelles Bank (Indian Ocean).</article-title><source>Zoologische Wetenschappen</source><volume>203</volume>: <fpage>1</fpage>–<lpage>96</lpage>. <ext-link xlink:href="http://eprints.cmfri.org.in/7923/" ext-link-type="uri" xlink:type="simple">http://eprints.cmfri.org.in/7923/</ext-link> [accessed 15-10-2019]</mixed-citation></ref><ref id="B93"><mixed-citation xmlns:xlink="http://www.w3.org/1999/xlink" xlink:type="simple"><person-group><name name-style="western"><surname>Vacelet</surname><given-names>J</given-names></name><name name-style="western"><surname>Vasseur</surname><given-names>P</given-names></name><name name-style="western"><surname>Levi</surname><given-names>C</given-names></name></person-group> (<year>1976</year>) <article-title>Spongiaires de la pente externe des récifs coralliens de Tulear (sud-ouest de Madagascar). Mémoires du Muséum National d’histoire Naturelle (A.</article-title><source>Zoologie)</source><volume>49</volume>: <fpage>1</fpage>–<lpage>116</lpage>. <ext-link xlink:href="https://www.biodiversitylibrary.org/part/282220" ext-link-type="uri" xlink:type="simple">https://www.biodiversitylibrary.org/part/282220</ext-link> [accessed 19-04-2022]</mixed-citation></ref><ref id="B66"><mixed-citation xmlns:xlink="http://www.w3.org/1999/xlink" xlink:type="simple"><person-group><name name-style="western"><surname>Pulitzer-Finali</surname><given-names>G</given-names></name></person-group> (<year>1993</year>) <article-title>A collection of marine sponges from East Africa.</article-title><source>Annali del Museo Civico di Storia Naturale “Giacomo Doria”</source><volume>89</volume>: <fpage>247</fpage>–<lpage>350</lpage>. <ext-link xlink:href="https://www.marinespecies.org/aphia.php?p=sourcedetails&amp;id=6217" ext-link-type="uri" xlink:type="simple">https://www.marinespecies.org/aphia.php?p=sourcedetails&amp;id=6217</ext-link> [accessed 25-05-2021]</mixed-citation></ref><ref id="B68"><mixed-citation xmlns:xlink="http://www.w3.org/1999/xlink" xlink:type="simple"><person-group><name name-style="western"><surname>Putchakarn</surname><given-names>S</given-names></name></person-group> (<year>2007</year>) <article-title>Species diversity of marine sponges dwelling in coral reefs in Had Khanom—Mo Ko Thale Tai National Park, Nakhon Si Thammarat Province, Thailand.</article-title><source>Journal of the Marine Biological Association of the United Kingdom</source><volume>87</volume>(<issue>6</issue>): <fpage>1635</fpage>–<lpage>1642</lpage>. <ext-link xlink:href="10.1017/S002531540705833X" ext-link-type="doi" xlink:type="simple">https://doi.org/10.1017/S002531540705833X</ext-link></mixed-citation></ref><ref id="B52"><mixed-citation xmlns:xlink="http://www.w3.org/1999/xlink" xlink:type="simple"><person-group><name name-style="western"><surname>Lim</surname><given-names>SC</given-names></name><name name-style="western"><surname>de Voogd</surname><given-names>NJ</given-names></name><name name-style="western"><surname>Tan</surname><given-names>KS</given-names></name></person-group> (<year>2012</year>) <article-title>Biodiversity of shallow-water sponges (<tp:taxon-name><tp:taxon-name-part taxon-name-part-type="phylum">Porifera</tp:taxon-name-part></tp:taxon-name>) in Singapore and description of a new species of <italic><tp:taxon-name><tp:taxon-name-part taxon-name-part-type="genus">Forcepia</tp:taxon-name-part></tp:taxon-name></italic> (<tp:taxon-name><tp:taxon-name-part taxon-name-part-type="order">Poecilosclerida</tp:taxon-name-part></tp:taxon-name>: <tp:taxon-name><tp:taxon-name-part taxon-name-part-type="family">Coelosphaeridae</tp:taxon-name-part></tp:taxon-name>).</article-title><source>Contributions to Zoology</source><volume>81</volume>(<issue>1</issue>): <fpage>55</fpage>–<lpage>71</lpage>. <ext-link xlink:href="10.1163/18759866-08101004" ext-link-type="doi" xlink:type="simple">https://doi.org/10.1163/18759866-08101004</ext-link></mixed-citation></ref><ref id="B56"><mixed-citation xmlns:xlink="http://www.w3.org/1999/xlink" xlink:type="simple"><person-group><name name-style="western"><surname>Longakit</surname><given-names>MBA</given-names></name><name name-style="western"><surname>Sotto</surname><given-names>FB</given-names></name><name name-style="western"><surname>Kelly</surname><given-names>M</given-names></name></person-group> (<year>2005</year>) <article-title>The shallow water marine sponges (<tp:taxon-name><tp:taxon-name-part taxon-name-part-type="phylum">Porifera</tp:taxon-name-part></tp:taxon-name>) of Cebu, Philippines.</article-title><source>Science Diliman</source><volume>17</volume>: <fpage>52</fpage>–<lpage>74</lpage>. <ext-link xlink:href="https://journals.upd.edu.ph/index.php/sciencediliman/article/view/59" ext-link-type="uri" xlink:type="simple">https://journals.upd.edu.ph/index.php/sciencediliman/article/view/59</ext-link></mixed-citation></ref></ref-list></tp:taxon-treatment>
