# Supplementary material for: ﻿Preliminary study of marine sponges (Porifera) in the littoral of Spermonde Archipelago, Indonesia
Source: Zookeys. 2024 Aug 1;1208:275–313. doi: 10.3897/zookeys.1208.113603 (PMC11310579; doi:10.3897/zookeys.1208.113603)
Supplement: XML Treatment for Lamellodysidea herbacea [file zookeys.1208.113603-treatment25.xml]

<!DOCTYPE tp:taxon-treatment
  PUBLIC "-//TaxonX//DTD Taxonomic Treatment Publishing DTD v0 20100105//EN" "tax-treatment-NSO.dtd">
<tp:taxon-treatment xmlns:tp="http://www.plazi.org/taxpub"><tp:treatment-meta><kwd-group><label>Taxon classification</label><kwd>
                  <named-content content-type="kingdom">Animalia</named-content>
                </kwd><kwd>
                  <named-content content-type="order">Dictyoceratida</named-content>
                </kwd><kwd>
                  <named-content content-type="family">Dysideidae</named-content>
                </kwd></kwd-group><mixed-citation publication-type="journal"><person-group><name><surname>Putra</surname><given-names>Singgih Afifa</given-names></name><name><surname>Ambo-Rappe</surname><given-names>Rohani</given-names></name><name><surname>Jompa</surname><given-names>Jamaluddin</given-names></name><name><surname>de Voogd</surname><given-names>Nicole J.</given-names></name></person-group><article-title>﻿Preliminary study of marine sponges (<tp:taxon-name><tp:taxon-name-part taxon-name-part-type="phylum">Porifera</tp:taxon-name-part></tp:taxon-name>) in the littoral of Spermonde Archipelago, Indonesia</article-title><source>Zookeys</source><day>01</day><month>08</month><year>2024</year><volume>1208</volume><fpage>275</fpage><lpage>313</lpage><pub-id pub-id-type="doi">10.3897/zookeys.1208.113603</pub-id></mixed-citation></tp:treatment-meta><tp:nomenclature><label>﻿</label><tp:taxon-name>
                <object-id xmlns:xlink="http://www.w3.org/1999/xlink" content-type="arpha" xlink:type="simple">4BEB5C7F-FCD2-5788-BEC3-55B7AC5AF391</object-id>
                <tp:taxon-name-part taxon-name-part-type="genus" reg="Lamellodysidea">Lamellodysidea</tp:taxon-name-part>
                <tp:taxon-name-part taxon-name-part-type="species" reg="herbacea">herbacea</tp:taxon-name-part>
              </tp:taxon-name><tp:taxon-authority>(Keller, 1889)</tp:taxon-authority><xref ref-type="fig" rid="F24">Fig. 24</xref></tp:nomenclature><tp:treatment-sec sec-type="Diagnostic features" id="SECID0ECMBI"><title>Diagnostic features.</title><p>Live specimen found was white to pale green in color, and grey after preservation. This species habitus is soft, fragile, slick, thin (&lt; 1 cm thick), and has an encrusting basal plate with a complex labyrinthine wall-like pattern. Skeleton structure forming interconnected reticulate fibers with several adjacent spicules. Various of microsymbionts (cyanobacteria) are found inhabiting it. Currently there only two species of <italic><tp:taxon-name><tp:taxon-name-part taxon-name-part-type="genus" reg="Lamellodysidea">Lamellodysidea</tp:taxon-name-part></tp:taxon-name></italic>, <italic><tp:taxon-name><tp:taxon-name-part taxon-name-part-type="genus" reg="Lamellodysidea">Lamellodysidea</tp:taxon-name-part><tp:taxon-name-part taxon-name-part-type="species" reg="herbacea">herbacea</tp:taxon-name-part></tp:taxon-name></italic> (Keller, 1889) and <italic><tp:taxon-name><tp:taxon-name-part taxon-name-part-type="genus" reg="Lamellodysidea">Lamellodysidea</tp:taxon-name-part><tp:taxon-name-part taxon-name-part-type="species" reg="chlorea">chlorea</tp:taxon-name-part></tp:taxon-name></italic> (de Laubenfels, 1954), both confused with each other. <italic><tp:taxon-name><tp:taxon-name-part taxon-name-part-type="genus" reg="Lamellodysidea">Lamellodysidea</tp:taxon-name-part><tp:taxon-name-part taxon-name-part-type="species" reg="herbacea">herbacea</tp:taxon-name-part></tp:taxon-name></italic> is known to be common in the sub-intertidal zone of the coral reef, which is exposed to sunlight (<xref ref-type="bibr" rid="B68">Putchakarn 2007</xref>). Molecular analysis shows <italic><tp:taxon-name><tp:taxon-name-part taxon-name-part-type="genus" reg="Lamellodysidea">Lamellodysidea</tp:taxon-name-part><tp:taxon-name-part taxon-name-part-type="species" reg="herbacea">herbacea</tp:taxon-name-part></tp:taxon-name></italic> is a diverse group and consists of several distinct lineages of the alleged single species, and has probably been misidentified in the past with undescribed lineages due to superficial resemblances (<xref ref-type="bibr" rid="B33">Erpenbeck et al. 2012</xref>).</p><fig id="F24" position="float" orientation="portrait"><object-id xmlns:xlink="http://www.w3.org/1999/xlink" content-type="doi" xlink:type="simple">10.3897/zookeys.1208.113603.figure24</object-id><object-id xmlns:xlink="http://www.w3.org/1999/xlink" content-type="arpha" xlink:type="simple">88A4C5A9-D9DC-5B97-B782-3C50EE18B7B4</object-id><label>Figure 24.</label><caption><p>Habitus in situ of <italic><tp:taxon-name><tp:taxon-name-part taxon-name-part-type="genus" reg="Lamellodysidea">Lamellodysidea</tp:taxon-name-part><tp:taxon-name-part taxon-name-part-type="species" reg="herbacea">herbacea</tp:taxon-name-part></tp:taxon-name></italic> (Keller, 1889) at Samalona Island, the Spermonde Archipelago (photograph by SAP).</p></caption><graphic xmlns:xlink="http://www.w3.org/1999/xlink" xlink:href="zookeys-1208-275_article-113603__-g024.jpg" position="float" orientation="portrait" xlink:type="simple" id="oo_1106246.jpg"><uri content-type="original_file" xlink:type="simple">https://binary.pensoft.net/fig/1106246</uri></graphic></fig></tp:treatment-sec><tp:treatment-sec sec-type="distribution" id="SECID0E2OBI"><title>Distribution and ecology.</title><p>Our specimen was collected from Samalona Island, the Spermonde Archipelago; reef flat. This species was previously recorded from the Red Sea (<xref ref-type="bibr" rid="B73">Row 1911</xref>), India (<xref ref-type="bibr" rid="B38">George et al. 2020</xref>), Thailand (<xref ref-type="bibr" rid="B68">Putchakarn 2007</xref>), the Spermonde Archipelago (<xref ref-type="bibr" rid="B28">de Voogd et al. 2006</xref>), and the Great Barrier Reef (<xref ref-type="bibr" rid="B43">Hooper 2008</xref>).</p></tp:treatment-sec><ref-list><ref id="B68"><mixed-citation xmlns:xlink="http://www.w3.org/1999/xlink" xlink:type="simple"><person-group><name name-style="western"><surname>Putchakarn</surname><given-names>S</given-names></name></person-group> (<year>2007</year>) <article-title>Species diversity of marine sponges dwelling in coral reefs in Had Khanom—Mo Ko Thale Tai National Park, Nakhon Si Thammarat Province, Thailand.</article-title><source>Journal of the Marine Biological Association of the United Kingdom</source><volume>87</volume>(<issue>6</issue>): <fpage>1635</fpage>–<lpage>1642</lpage>. <ext-link xlink:href="10.1017/S002531540705833X" ext-link-type="doi" xlink:type="simple">https://doi.org/10.1017/S002531540705833X</ext-link></mixed-citation></ref><ref id="B33"><mixed-citation xmlns:xlink="http://www.w3.org/1999/xlink" xlink:type="simple"><person-group><name name-style="western"><surname>Erpenbeck</surname><given-names>D</given-names></name><name name-style="western"><surname>Hooper</surname><given-names>JNA</given-names></name><name name-style="western"><surname>Bonnard</surname><given-names>I</given-names></name><name name-style="western"><surname>Sutcliffe</surname><given-names>P</given-names></name><name name-style="western"><surname>Chandra</surname><given-names>M</given-names></name><name name-style="western"><surname>Perio</surname><given-names>P</given-names></name><name name-style="western"><surname>Wolff</surname><given-names>C</given-names></name><name name-style="western"><surname>Banaigs</surname><given-names>B</given-names></name><name name-style="western"><surname>Wörheide</surname><given-names>G</given-names></name><name name-style="western"><surname>Debitus</surname><given-names>C</given-names></name><name name-style="western"><surname>Petek</surname><given-names>S</given-names></name></person-group> (<year>2012</year>) <article-title>Evolution, radiation and chemotaxonomy of <italic><tp:taxon-name><tp:taxon-name-part taxon-name-part-type="genus">Lamellodysidea</tp:taxon-name-part></tp:taxon-name></italic>, a demosponge genus with anti-plasmodial metabolites.</article-title><source>Marine Biology</source><volume>159</volume>(<issue>5</issue>): <fpage>1119</fpage>–<lpage>1127</lpage>. <ext-link xlink:href="10.1007/s00227-012-1891-z" ext-link-type="doi" xlink:type="simple">https://doi.org/10.1007/s00227-012-1891-z</ext-link></mixed-citation></ref><ref id="B73"><mixed-citation xmlns:xlink="http://www.w3.org/1999/xlink" xlink:type="simple"><person-group><name name-style="western"><surname>Row</surname><given-names>RWH</given-names></name></person-group> (<year>1911</year>) Reports on the Marine Biology of the Sudanese Red Sea, from Collections made by Cyril Crossland, M.A., B.Sc., F.Z.S. XIX. Report on the Sponges collected by Mr. Cyril Crossland in 1904–5. Part II. Non-<tp:taxon-name><tp:taxon-name-part taxon-name-part-type="class">Calcarea</tp:taxon-name-part></tp:taxon-name>. Journal of the Linnean Society. Zoology. 31: 287–400 [pls 35–41]. <ext-link xlink:href="10.1111/j.1096-3642.1911.tb00461.x" ext-link-type="doi" xlink:type="simple">https://doi.org/10.1111/j.1096-3642.1911.tb00461.x</ext-link> [accessed 19-04-2022]</mixed-citation></ref><ref id="B38"><mixed-citation xmlns:xlink="http://www.w3.org/1999/xlink" xlink:type="simple"><person-group><name name-style="western"><surname>George</surname><given-names>AM</given-names></name><name name-style="western"><surname>van Soest</surname><given-names>RWM</given-names></name><name name-style="western"><surname>Sluka</surname><given-names>RD</given-names></name><name name-style="western"><surname>Lazarus</surname><given-names>Z</given-names></name></person-group> (<year>2020</year>) <article-title>A checklist of marine sponges (<tp:taxon-name><tp:taxon-name-part taxon-name-part-type="phylum">Porifera</tp:taxon-name-part></tp:taxon-name>) of peninsula India.</article-title><source>Zootaxa</source><volume>4885</volume>(<issue>2</issue>): <fpage>277</fpage>–<lpage>300</lpage>. <ext-link xlink:href="10.11646/zootaxa.4885.2.10" ext-link-type="doi" xlink:type="simple">https://doi.org/10.11646/zootaxa.4885.2.10</ext-link></mixed-citation></ref><ref id="B28"><mixed-citation xmlns:xlink="http://www.w3.org/1999/xlink" xlink:type="simple"><person-group><name name-style="western"><surname>de Voogd</surname><given-names>NJ</given-names></name><name name-style="western"><surname>Cleary</surname><given-names>D</given-names></name><name name-style="western"><surname>Hoeksema</surname><given-names>B</given-names></name><name name-style="western"><surname>Noor</surname><given-names>A</given-names></name><name name-style="western"><surname>van Soest</surname><given-names>RWM</given-names></name></person-group> (<year>2006</year>) <article-title>Sponge beta diversity in the Spermonde Archipelago, SW Sulawesi, Indonesia.</article-title><source>Marine Ecology Progress Series</source><volume>309</volume>: <fpage>131</fpage>–<lpage>142</lpage>. <ext-link xlink:href="10.3354/meps309131" ext-link-type="doi" xlink:type="simple">https://doi.org/10.3354/meps309131</ext-link></mixed-citation></ref><ref id="B43"><mixed-citation xmlns:xlink="http://www.w3.org/1999/xlink" xlink:type="simple"><person-group><name name-style="western"><surname>Hooper</surname><given-names>JNA</given-names></name></person-group> (<year>2008</year>) <article-title>Sponges.</article-title> In: <person-group><name name-style="western"><surname>Hutchings</surname><given-names>P</given-names></name><name name-style="western"><surname>Kingsford</surname><given-names>MJ</given-names></name><name name-style="western"><surname>Hoegh-Guldberg</surname><given-names>IO</given-names></name></person-group> (<role>Eds</role>) <issue-title>The Great Barrier Reef Biology, Environment and Management.</issue-title><source>CSIRO Publishing, Melbourne</source>, <fpage>170</fpage>–<lpage>186</lpage>. <ext-link xlink:href="https://ebooks.publish.csiro.au/content/great-barrier-reef-9781486308200" ext-link-type="uri" xlink:type="simple">https://ebooks.publish.csiro.au/content/great-barrier-reef-9781486308200</ext-link> [accessed 19-06-2024]</mixed-citation></ref></ref-list></tp:taxon-treatment>
