# Supplementary material for: ﻿Preliminary study of marine sponges (Porifera) in the littoral of Spermonde Archipelago, Indonesia
Source: Zookeys. 2024 Aug 1;1208:275–313. doi: 10.3897/zookeys.1208.113603 (PMC11310579; doi:10.3897/zookeys.1208.113603)
Supplement: XML Treatment for Ircinia schulzei [file zookeys.1208.113603-treatment26.xml]

<!DOCTYPE tp:taxon-treatment
  PUBLIC "-//TaxonX//DTD Taxonomic Treatment Publishing DTD v0 20100105//EN" "tax-treatment-NSO.dtd">
<tp:taxon-treatment xmlns:tp="http://www.plazi.org/taxpub"><tp:treatment-meta><kwd-group><label>Taxon classification</label><kwd>
                  <named-content content-type="kingdom">Animalia</named-content>
                </kwd><kwd>
                  <named-content content-type="order">Dictyoceratida</named-content>
                </kwd><kwd>
                  <named-content content-type="family">Irciniidae</named-content>
                </kwd></kwd-group><mixed-citation publication-type="journal"><person-group><name><surname>Putra</surname><given-names>Singgih Afifa</given-names></name><name><surname>Ambo-Rappe</surname><given-names>Rohani</given-names></name><name><surname>Jompa</surname><given-names>Jamaluddin</given-names></name><name><surname>de Voogd</surname><given-names>Nicole J.</given-names></name></person-group><article-title>﻿Preliminary study of marine sponges (<tp:taxon-name><tp:taxon-name-part taxon-name-part-type="phylum">Porifera</tp:taxon-name-part></tp:taxon-name>) in the littoral of Spermonde Archipelago, Indonesia</article-title><source>Zookeys</source><day>01</day><month>08</month><year>2024</year><volume>1208</volume><fpage>275</fpage><lpage>313</lpage><pub-id pub-id-type="doi">10.3897/zookeys.1208.113603</pub-id></mixed-citation></tp:treatment-meta><tp:nomenclature><label>﻿</label><tp:taxon-name>
                <object-id xmlns:xlink="http://www.w3.org/1999/xlink" content-type="arpha" xlink:type="simple">65A51917-C90B-55C6-9221-6136633AA2EC</object-id>
                <tp:taxon-name-part taxon-name-part-type="genus" reg="Ircinia">Ircinia</tp:taxon-name-part>
                <tp:taxon-name-part taxon-name-part-type="species" reg="schulzei">schulzei</tp:taxon-name-part>
              </tp:taxon-name><tp:taxon-authority>(Dendy, 1905)</tp:taxon-authority><xref ref-type="fig" rid="F25">Fig. 25</xref></tp:nomenclature><tp:treatment-sec sec-type="Diagnostic features" id="SECID0EURBI"><title>Diagnostic features.</title><p>Specimen attached to hard substrate, cylindrical with irregular short or club-shaped branches and rugose surface. Color in life is pale green and pale white in alcohol. Small oscula are found in every branch, sometimes on the tip. Skeleton is laminated fiber. <tp:taxon-name><tp:taxon-name-part taxon-name-part-type="family">Irciniidae</tp:taxon-name-part></tp:taxon-name> are massive, or occasionally encrusting, sponges that display a wide range of forms, e.g., caliculate, lamelliform, lobate, and digitate. The species of <italic><tp:taxon-name><tp:taxon-name-part taxon-name-part-type="genus" reg="Ircinia">Ircinia</tp:taxon-name-part></tp:taxon-name></italic> are pithed and laminated with primary and secondary fibers (<xref ref-type="bibr" rid="B21">de C. Cook and Bergquist 1999</xref>).</p><fig id="F25" position="float" orientation="portrait"><object-id xmlns:xlink="http://www.w3.org/1999/xlink" content-type="doi" xlink:type="simple">10.3897/zookeys.1208.113603.figure25</object-id><object-id xmlns:xlink="http://www.w3.org/1999/xlink" content-type="arpha" xlink:type="simple">20F6D65F-134A-58A3-B86A-F745791D0B22</object-id><label>Figure 25.</label><caption><p>Habitus in situ of <italic><tp:taxon-name><tp:taxon-name-part taxon-name-part-type="genus" reg="Ircinia">Ircinia</tp:taxon-name-part><tp:taxon-name-part taxon-name-part-type="species" reg="schulzei">schulzei</tp:taxon-name-part></tp:taxon-name></italic> (Dendy, 1905) at Samalona Island, the Spermonde Archipelago (photograph by SAP).</p></caption><graphic xmlns:xlink="http://www.w3.org/1999/xlink" xlink:href="zookeys-1208-275_article-113603__-g025.jpg" position="float" orientation="portrait" xlink:type="simple" id="oo_1106247.jpg"><uri content-type="original_file" xlink:type="simple">https://binary.pensoft.net/fig/1106247</uri></graphic></fig></tp:treatment-sec><tp:treatment-sec sec-type="distribution" id="SECID0ECTBI"><title>Distribution and ecology.</title><p><italic><tp:taxon-name><tp:taxon-name-part taxon-name-part-type="genus" reg="Ircinia">Ircinia</tp:taxon-name-part><tp:taxon-name-part taxon-name-part-type="species" reg="schulzei">schulzei</tp:taxon-name-part></tp:taxon-name></italic> was first described from Ceylon (Sri Lanka today; <xref ref-type="bibr" rid="B32">Dendy 1905</xref>). A previous record from Papua New Guinea (<xref ref-type="bibr" rid="B67">Pulitzer-Finali and Pronzato 1999</xref>) and this new record in the Spermonde Archipelago shows that the species could be widespread in the Indo-Pacific region. Our specimen was found living between an anemone and other sponges on top of a rock in the reef flat of north-west of Samalona Island, the Spermonde Archipelago.</p></tp:treatment-sec><ref-list><ref id="B21"><mixed-citation xmlns:xlink="http://www.w3.org/1999/xlink" xlink:type="simple"><person-group><name name-style="western"><surname>de C. Cook</surname><given-names>S</given-names></name><name name-style="western"><surname>Bergquist</surname><given-names>PR</given-names></name></person-group> (<year>1999</year>) <article-title>New species of dictyoceratid sponges from New Zealand: Genus <italic><tp:taxon-name><tp:taxon-name-part taxon-name-part-type="genus">Ircinia</tp:taxon-name-part></tp:taxon-name></italic> (<tp:taxon-name><tp:taxon-name-part taxon-name-part-type="phylum">Porifera</tp:taxon-name-part></tp:taxon-name>: <tp:taxon-name><tp:taxon-name-part taxon-name-part-type="class">Demospongiae</tp:taxon-name-part></tp:taxon-name>: <tp:taxon-name><tp:taxon-name-part taxon-name-part-type="order">Dictyoceratida</tp:taxon-name-part></tp:taxon-name>).</article-title><source>New Zealand Journal of Marine and Freshwater Research</source><volume>33</volume>: <fpage>545</fpage>–<lpage>563</lpage>. <ext-link xlink:href="10.1080/00288330.1999.9516899" ext-link-type="doi" xlink:type="simple">https://doi.org/10.1080/00288330.1999.9516899</ext-link></mixed-citation></ref><ref id="B32"><mixed-citation xmlns:xlink="http://www.w3.org/1999/xlink" xlink:type="simple"><person-group><name name-style="western"><surname>Dendy</surname><given-names>A</given-names></name></person-group> (<year>1905</year>) Report on the sponges collected by Professor Herdman at Ceylon in 1902. In: Herdman WA (Ed.) Report to the Government of Ceylon on the Pearl Oyster Fisheries of the Gulf of Manaar. 3 (Supplement 18). Royal Society, London, 57–246 [pls I–XVI]. <ext-link xlink:href="https://www.marinespecies.org/aphia.php?p=sourcedetails&amp;id=7402" ext-link-type="uri" xlink:type="simple">https://www.marinespecies.org/aphia.php?p=sourcedetails&amp;id=7402</ext-link> [accessed 18-09-2020]</mixed-citation></ref><ref id="B67"><mixed-citation xmlns:xlink="http://www.w3.org/1999/xlink" xlink:type="simple"><person-group><name name-style="western"><surname>Pulitzer-Finali</surname><given-names>G</given-names></name><name name-style="western"><surname>Pronzato</surname><given-names>R</given-names></name></person-group> (<year>1999</year>) <article-title>Horny sponges from the north-eastern coast of Papua New Guinea, Bismark Sea.</article-title><source>Journal of the Marine Biological Association of the United Kingdom</source><volume>79</volume>(<issue>4</issue>): <fpage>593</fpage>–<lpage>607</lpage>. <ext-link xlink:href="10.1017/S0025315498000769" ext-link-type="doi" xlink:type="simple">https://doi.org/10.1017/S0025315498000769</ext-link></mixed-citation></ref></ref-list></tp:taxon-treatment>
