# Supplementary material for: ﻿Preliminary study of marine sponges (Porifera) in the littoral of Spermonde Archipelago, Indonesia
Source: Zookeys. 2024 Aug 1;1208:275–313. doi: 10.3897/zookeys.1208.113603 (PMC11310579; doi:10.3897/zookeys.1208.113603)
Supplement: XML Treatment for Phyllospongia foliascens [file zookeys.1208.113603-treatment27.xml]

<!DOCTYPE tp:taxon-treatment
  PUBLIC "-//TaxonX//DTD Taxonomic Treatment Publishing DTD v0 20100105//EN" "tax-treatment-NSO.dtd">
<tp:taxon-treatment xmlns:tp="http://www.plazi.org/taxpub"><tp:treatment-meta><kwd-group><label>Taxon classification</label><kwd>
                  <named-content content-type="kingdom">Animalia</named-content>
                </kwd><kwd>
                  <named-content content-type="order">Dictyoceratida</named-content>
                </kwd><kwd>
                  <named-content content-type="family">Thorectidae</named-content>
                </kwd></kwd-group><mixed-citation publication-type="journal"><person-group><name><surname>Putra</surname><given-names>Singgih Afifa</given-names></name><name><surname>Ambo-Rappe</surname><given-names>Rohani</given-names></name><name><surname>Jompa</surname><given-names>Jamaluddin</given-names></name><name><surname>de Voogd</surname><given-names>Nicole J.</given-names></name></person-group><article-title>﻿Preliminary study of marine sponges (<tp:taxon-name><tp:taxon-name-part taxon-name-part-type="phylum">Porifera</tp:taxon-name-part></tp:taxon-name>) in the littoral of Spermonde Archipelago, Indonesia</article-title><source>Zookeys</source><day>01</day><month>08</month><year>2024</year><volume>1208</volume><fpage>275</fpage><lpage>313</lpage><pub-id pub-id-type="doi">10.3897/zookeys.1208.113603</pub-id></mixed-citation></tp:treatment-meta><tp:nomenclature><label>﻿</label><tp:taxon-name>
                <object-id xmlns:xlink="http://www.w3.org/1999/xlink" content-type="arpha" xlink:type="simple">B1CE88D9-4757-5D44-9C41-5D964A1ED94C</object-id>
                <tp:taxon-name-part taxon-name-part-type="genus" reg="Phyllospongia">Phyllospongia</tp:taxon-name-part>
                <tp:taxon-name-part taxon-name-part-type="species" reg="foliascens">foliascens</tp:taxon-name-part>
              </tp:taxon-name><tp:taxon-authority>(Pallas, 1766)</tp:taxon-authority><xref ref-type="fig" rid="F26">Fig. 26</xref></tp:nomenclature><tp:treatment-sec sec-type="Diagnostic features" id="SECID0E1VBI"><title>Diagnostic features.</title><p>Specimen form is foliaceous and irregular flabellate branches, pale white color in life and when preserved, &lt; 0.5 mm thick. Numerous small oscula (&lt; 1 mm) scattered in the surface. Skeleton consists of interconnected reticulate fibers. This species was recently transferred from the genus <italic><tp:taxon-name><tp:taxon-name-part taxon-name-part-type="genus" reg="Carteriospongia">Carteriospongia</tp:taxon-name-part></tp:taxon-name></italic> Hyatt, 1877 due to molecular phylogenetic analysis showing <italic><tp:taxon-name><tp:taxon-name-part taxon-name-part-type="genus" reg="Carteriospongia">Carteriospongia</tp:taxon-name-part><tp:taxon-name-part taxon-name-part-type="species" reg="foliascens">foliascens</tp:taxon-name-part></tp:taxon-name></italic> as a clade member of <italic><tp:taxon-name><tp:taxon-name-part taxon-name-part-type="genus" reg="Phyllospongia">Phyllospongia</tp:taxon-name-part><tp:taxon-name-part taxon-name-part-type="species" reg="bergquistae">bergquistae</tp:taxon-name-part></tp:taxon-name></italic> Abdul Wahab &amp; Fromont, 2020. The original diagnosis describing a verrucose surface is characteristic for <italic><tp:taxon-name><tp:taxon-name-part taxon-name-part-type="genus" reg="Phyllospongia">Phyllospongia</tp:taxon-name-part><tp:taxon-name-part taxon-name-part-type="species" reg="foliascens">foliascens</tp:taxon-name-part></tp:taxon-name></italic>, but with a fine and meandering surface patterning for <italic><tp:taxon-name><tp:taxon-name-part taxon-name-part-type="genus" reg="Phyllospongia">Phyllospongia</tp:taxon-name-part><tp:taxon-name-part taxon-name-part-type="species" reg="bergquistae">bergquistae</tp:taxon-name-part></tp:taxon-name></italic> (<xref ref-type="bibr" rid="B10">Bergquist et al. 1988</xref>; <xref ref-type="bibr" rid="B1">Abdul Wahab et al. 2021</xref>). <italic><tp:taxon-name><tp:taxon-name-part taxon-name-part-type="genus" reg="Phyllospongia">Phyllospongia</tp:taxon-name-part><tp:taxon-name-part taxon-name-part-type="species" reg="foliascens">foliascens</tp:taxon-name-part></tp:taxon-name></italic> is a phototrophic species that mainly relies on symbiotic cyanobacteria for its nutrient cycle. This species is also able to endure high energy environments (<xref ref-type="bibr" rid="B19">Cleary et al. 2005</xref>).</p><fig id="F26" position="float" orientation="portrait"><object-id xmlns:xlink="http://www.w3.org/1999/xlink" content-type="doi" xlink:type="simple">10.3897/zookeys.1208.113603.figure26</object-id><object-id xmlns:xlink="http://www.w3.org/1999/xlink" content-type="arpha" xlink:type="simple">4790D253-58F1-54BE-8FE6-3CF074145830</object-id><label>Figure 26.</label><caption><p>Habitus in situ of <italic><tp:taxon-name><tp:taxon-name-part taxon-name-part-type="genus" reg="Phyllospongia">Phyllospongia</tp:taxon-name-part><tp:taxon-name-part taxon-name-part-type="species" reg="foliascens">foliascens</tp:taxon-name-part></tp:taxon-name></italic> (Pallas, 1766) at Samalona Island, the Spermonde Archipelago (photograph by SAP).</p></caption><graphic xmlns:xlink="http://www.w3.org/1999/xlink" xlink:href="zookeys-1208-275_article-113603__-g026.jpg" position="float" orientation="portrait" xlink:type="simple" id="oo_1106248.jpg"><uri content-type="original_file" xlink:type="simple">https://binary.pensoft.net/fig/1106248</uri></graphic></fig></tp:treatment-sec><tp:treatment-sec sec-type="distribution" id="SECID0ECZBI"><title>Distribution and ecology.</title><p>Numerous individuals were found during the survey. <italic><tp:taxon-name><tp:taxon-name-part taxon-name-part-type="genus" reg="Phyllospongia">Phyllospongia</tp:taxon-name-part><tp:taxon-name-part taxon-name-part-type="species" reg="foliascens">foliascens</tp:taxon-name-part></tp:taxon-name></italic> is widely distributed and has a high density in the Spermonde Archipelago (<xref ref-type="bibr" rid="B28">de Voogd et al. 2006</xref>). Our specimen was found at south-west of Samalona Island, reef flat; Gusung Tallang, turbid reef. This species has been recorded from shallow waters of the Red Sea, Indian Ocean, Australia, and Fiji (<xref ref-type="bibr" rid="B1">Abdul Wahab et al. 2021</xref>).</p></tp:treatment-sec><ref-list><ref id="B10"><mixed-citation xmlns:xlink="http://www.w3.org/1999/xlink" xlink:type="simple"><person-group><name name-style="western"><surname>Bergquist</surname><given-names>PR</given-names></name><name name-style="western"><surname>Ayling</surname><given-names>AM</given-names></name><name name-style="western"><surname>Wilkinson</surname><given-names>CR</given-names></name></person-group> (<year>1988</year>) <article-title>Foliose <tp:taxon-name><tp:taxon-name-part taxon-name-part-type="order">Dictyoceratida</tp:taxon-name-part></tp:taxon-name> of the Australian Great Barrier Reef.</article-title><source>Marine Ecology</source><volume>9</volume>(<issue>4</issue>): <fpage>291</fpage>–<lpage>319</lpage>. <ext-link xlink:href="10.1111/j.1439-0485.1988.tb00209.x" ext-link-type="doi" xlink:type="simple">https://doi.org/10.1111/j.1439-0485.1988.tb00209.x</ext-link></mixed-citation></ref><ref id="B1"><mixed-citation xmlns:xlink="http://www.w3.org/1999/xlink" xlink:type="simple"><person-group><name name-style="western"><surname>Abdul Wahab</surname><given-names>MA</given-names></name><name name-style="western"><surname>Wilson</surname><given-names>NG</given-names></name><name name-style="western"><surname>Prada</surname><given-names>D</given-names></name><name name-style="western"><surname>Gomez</surname><given-names>O</given-names></name><name name-style="western"><surname>Fromont</surname><given-names>J</given-names></name></person-group> (<year>2021</year>) <article-title>Molecular and morphological assessment of tropical sponges in the subfamily <tp:taxon-name><tp:taxon-name-part taxon-name-part-type="subfamily">Phyllospongiinae</tp:taxon-name-part></tp:taxon-name>, with the descriptions of two new species.</article-title><source>Zoological Journal of the Linnean Society</source><volume>193</volume>(<issue>1</issue>): <fpage>319</fpage>–<lpage>335</lpage>. <ext-link xlink:href="10.1093/zoolinnean/zlaa133" ext-link-type="doi" xlink:type="simple">https://doi.org/10.1093/zoolinnean/zlaa133</ext-link></mixed-citation></ref><ref id="B19"><mixed-citation xmlns:xlink="http://www.w3.org/1999/xlink" xlink:type="simple"><person-group><name name-style="western"><surname>Cleary</surname><given-names>DFR</given-names></name><name name-style="western"><surname>Becking</surname><given-names>LE</given-names></name><name name-style="western"><surname>de Voogd</surname><given-names>NJ</given-names></name><name name-style="western"><surname>Renema</surname><given-names>W</given-names></name><name name-style="western"><surname>de Beer</surname><given-names>M</given-names></name><name name-style="western"><surname>van Soest</surname><given-names>RWM</given-names></name><name name-style="western"><surname>Hoeksema</surname><given-names>BW</given-names></name></person-group> (<year>2005</year>) <article-title>Variation in the diversity and composition of benthic taxa as a function of distance offshore, depth and exposure in the Spermonde Archipelago, Indonesia.</article-title><source>Estuarine, Coastal and Shelf Science</source><volume>65</volume>(<issue>3</issue>): <fpage>557</fpage>–<lpage>570</lpage>. <ext-link xlink:href="10.1016/j.ecss.2005.06.025" ext-link-type="doi" xlink:type="simple">https://doi.org/10.1016/j.ecss.2005.06.025</ext-link></mixed-citation></ref><ref id="B28"><mixed-citation xmlns:xlink="http://www.w3.org/1999/xlink" xlink:type="simple"><person-group><name name-style="western"><surname>de Voogd</surname><given-names>NJ</given-names></name><name name-style="western"><surname>Cleary</surname><given-names>D</given-names></name><name name-style="western"><surname>Hoeksema</surname><given-names>B</given-names></name><name name-style="western"><surname>Noor</surname><given-names>A</given-names></name><name name-style="western"><surname>van Soest</surname><given-names>RWM</given-names></name></person-group> (<year>2006</year>) <article-title>Sponge beta diversity in the Spermonde Archipelago, SW Sulawesi, Indonesia.</article-title><source>Marine Ecology Progress Series</source><volume>309</volume>: <fpage>131</fpage>–<lpage>142</lpage>. <ext-link xlink:href="10.3354/meps309131" ext-link-type="doi" xlink:type="simple">https://doi.org/10.3354/meps309131</ext-link></mixed-citation></ref></ref-list></tp:taxon-treatment>
